# Supplementary material for: Differential Impacts on Host Transcription by ROP and GRA Effectors from the Intracellular Parasite Toxoplasma gondii
Source: mBio. 2020 Jun 9;11(3):e00182-20. doi: 10.1128/mBio.00182-20 (PMC7373195; doi:10.1128/mBio.00182-20)
Supplement: TABLE S3 [file mBio.00182-20-st003.xlsx]

## Sheet: Table S3A
Table S3A: All differentially expressed genes at all time points
1 hpi			2 hpi			3 hpi
Gene ID	Gene Name		Gene ID	Gene Name		Gene ID	Gene Name
ENSMUSG00000087530	Gm15533		ENSMUSG00000020312	Shc2		ENSMUSG00000020312	Shc2
ENSMUSG00000027329	Spef1		ENSMUSG00000035356	Nfkbiz		ENSMUSG00000078515	Ddi2
ENSMUSG00000064343	mt-Tq		ENSMUSG00000065208	Gm24616		ENSMUSG00000021134	Srsf5
ENSMUSG00000038451	Spsb2		ENSMUSG00000021838	Samd4		ENSMUSG00000021838	Samd4
ENSMUSG00000020402	Vdac1		ENSMUSG00000113448	Gm7042		ENSMUSG00000113448	Gm7042
ENSMUSG00000019970	Sgk1		ENSMUSG00000097497	Gm26652		ENSMUSG00000036356	Csgalnact1
ENSMUSG00000067288	Rps28		ENSMUSG00000100548	Gm29585		ENSMUSG00000035770	Dync1li2
ENSMUSG00000064372	mt-Tp		ENSMUSG00000006585	Cdt1		ENSMUSG00000032839	Trpc1
ENSMUSG00000040785	Ttc3		ENSMUSG00000035770	Dync1li2		ENSMUSG00000022263	Trio
ENSMUSG00000015312	Gadd45b		ENSMUSG00000020677	Ddx52		ENSMUSG00000026342	Slc35f5
ENSMUSG00000081929	Rps11-ps2		ENSMUSG00000022263	Trio		ENSMUSG00000021540	Smad5
ENSMUSG00000104114	Gm37297		ENSMUSG00000005804	Bloc1s6		ENSMUSG00000050248	Evc2
ENSMUSG00000020180	Snrpd3		ENSMUSG00000113318	Gm18113		ENSMUSG00000024308	Tapbp
ENSMUSG00000020163	Uqcr11		ENSMUSG00000003541	Ier3		ENSMUSG00000107560	Gm44199
ENSMUSG00000037411	Serpine1		ENSMUSG00000035764	Fbxo45		ENSMUSG00000028668	Eloa
ENSMUSG00000021453	Gadd45g		ENSMUSG00000110580	D830024N08Rik		ENSMUSG00000035873	Pawr
ENSMUSG00000056836	Gm6851		ENSMUSG00000016534	Lamp2		ENSMUSG00000028578	Caap1
ENSMUSG00000036309	Skp1a		ENSMUSG00000026103	Gls		ENSMUSG00000108216	Gm44153
ENSMUSG00000072940	Gm10443		ENSMUSG00000075470	Alg10b		ENSMUSG00000020937	Plcd3
ENSMUSG00000022528	Hes1		ENSMUSG00000073394	Runx2os1		ENSMUSG00000089473	Gm25369
ENSMUSG00000019689	Fmc1		ENSMUSG00000020124	Usp15		ENSMUSG00000081344	Gm14303
ENSMUSG00000011254	Thg1l		ENSMUSG00000114254	Gm48067		ENSMUSG00000036452	Arhgap26
ENSMUSG00000111966	Gm5781		ENSMUSG00000022797	Tfrc		ENSMUSG00000046404	Yod1
ENSMUSG00000054408	Spcs3		ENSMUSG00000004040	Stat3		ENSMUSG00000022620	Arsa
ENSMUSG00000039703	Nploc4		ENSMUSG00000109663	Gm45308		ENSMUSG00000097073	9430037G07Rik
ENSMUSG00000028452	Vcp		ENSMUSG00000022533	Atp13a3		ENSMUSG00000024855	Pacs1
ENSMUSG00000037652	Phc3		ENSMUSG00000042742	Bmt2		ENSMUSG00000082780	Rps11-ps5
ENSMUSG00000029918	Mrps33		ENSMUSG00000093419	Gm19898		ENSMUSG00000031483	Erlin2
ENSMUSG00000067038	Rps12-ps3		ENSMUSG00000018599	Mief2		ENSMUSG00000040751	Lat2
ENSMUSG00000036860	Mrpl55		ENSMUSG00000024855	Pacs1		ENSMUSG00000109739	Gm17949
ENSMUSG00000029715	Pop7		ENSMUSG00000031483	Erlin2		ENSMUSG00000091549	Gm6548
ENSMUSG00000086841	2410006H16Rik		ENSMUSG00000021469	Msx2		ENSMUSG00000102722	Gm37935
ENSMUSG00000032299	Commd4		ENSMUSG00000111212	Gm47087		ENSMUSG00000053226	Dand5
ENSMUSG00000066407	Gm10263		ENSMUSG00000113722	Snhg10		ENSMUSG00000065270	Gm25127
ENSMUSG00000018585	Atox1		ENSMUSG00000027189	Trim44		ENSMUSG00000020491	2810021J22Rik
ENSMUSG00000024891	Slc29a2		ENSMUSG00000028986	Klhl7		ENSMUSG00000022474	Pmm1
ENSMUSG00000030122	Ptms		ENSMUSG00000023952	Gtpbp2		ENSMUSG00000021265	Slc25a29
ENSMUSG00000027079	Clp1		ENSMUSG00000026343	Gpr39		ENSMUSG00000103726	Gm30074
ENSMUSG00000082755	Gm8692		ENSMUSG00000083429	Gm15198		ENSMUSG00000093599	Mir5620
			ENSMUSG00000030606	Hapln3		ENSMUSG00000082806	Rpl13-ps1
			ENSMUSG00000084792	1700056N10Rik		ENSMUSG00000021038	Vipas39
			ENSMUSG00000021038	Vipas39		ENSMUSG00000081553	Ccdc50-ps
			ENSMUSG00000024776	Stambpl1		ENSMUSG00000083064	Gm7785
			ENSMUSG00000074211	Sdhaf1		ENSMUSG00000111283	E230034D01Rik
			ENSMUSG00000110913	Gm47192		ENSMUSG00000034235	Usp54
			ENSMUSG00000004263	Atn1		ENSMUSG00000098076	Gm6981
			ENSMUSG00000056904	Gm5620		ENSMUSG00000004263	Atn1
			ENSMUSG00000019173	Rab5c		ENSMUSG00000082491	Gm5909
			ENSMUSG00000037411	Serpine1		ENSMUSG00000110790	Gm47079
			ENSMUSG00000032649	Colgalt2		ENSMUSG00000037411	Serpine1
			ENSMUSG00000015745	Plekho1		ENSMUSG00000107838	Gm45769
			ENSMUSG00000001472	Tcf25		ENSMUSG00000037336	Mfsd2b
			ENSMUSG00000094320	Chchd2-ps		ENSMUSG00000060566	Rpl21-ps3
			ENSMUSG00000020676	Ccl11		ENSMUSG00000031521	Aga
			ENSMUSG00000093155	Gm25035		ENSMUSG00000111045	Gm47598
			ENSMUSG00000015619	Gata3		ENSMUSG00000002768	Mea1
			ENSMUSG00000102691	Gm37780		ENSMUSG00000060594	Layn
			ENSMUSG00000029715	Pop7		ENSMUSG00000038274	Fau
			ENSMUSG00000032035	Ets1		ENSMUSG00000006941	Eif1b
			ENSMUSG00000029250	Polr2b		ENSMUSG00000108640	Gm44508
			ENSMUSG00000034930	Rtkn		ENSMUSG00000059070	Rpl18
			ENSMUSG00000109325	Krt8-ps		ENSMUSG00000015354	Pcolce2
			ENSMUSG00000005774	Rfx5		ENSMUSG00000033849	B3galt2
			ENSMUSG00000020393	Kremen1		ENSMUSG00000079547	H2-DMb1
			ENSMUSG00000042348	Arl15		ENSMUSG00000111424	Gm48478
			ENSMUSG00000022514	Il1rap		ENSMUSG00000020538	Srebf1
			ENSMUSG00000021670	Hmgcr		ENSMUSG00000049999	Ppp1r3d
			ENSMUSG00000039497	Dse		ENSMUSG00000105772	Gm42496
			ENSMUSG00000022139	Mbnl2		ENSMUSG00000100213	Gm28151
			ENSMUSG00000109511	Nup62		ENSMUSG00000026875	Traf1
			ENSMUSG00000038267	Slc22a23		ENSMUSG00000022780	Meltf
			ENSMUSG00000042272	Sestd1		ENSMUSG00000032035	Ets1
			ENSMUSG00000020823	Sec14l1		ENSMUSG00000025212	Sfxn3
			ENSMUSG00000039485	Tspyl4		ENSMUSG00000066407	Gm10263
			ENSMUSG00000084154	Gm15644		ENSMUSG00000110156	Gm42067
			ENSMUSG00000032842	Abcc10		ENSMUSG00000029471	Camkk2
			ENSMUSG00000029377	Ereg		ENSMUSG00000019853	Hebp2
			ENSMUSG00000021712	Trim23		ENSMUSG00000019461	Plscr3
			ENSMUSG00000031431	Tsc22d3		ENSMUSG00000027249	F2
			ENSMUSG00000062373	Tmem65		ENSMUSG00000081669	Npm3-ps1
			ENSMUSG00000099036	Mir378c		ENSMUSG00000034617	Mtrr
			ENSMUSG00000028530	Jak1		ENSMUSG00000047515	BC049715
			ENSMUSG00000110935	Gm8834		ENSMUSG00000051154	Commd3
			ENSMUSG00000030452	Nipa2		ENSMUSG00000042462	Dctpp1
			ENSMUSG00000059834	Sclt1		ENSMUSG00000039497	Dse
			ENSMUSG00000026278	Bok		ENSMUSG00000022139	Mbnl2
			ENSMUSG00000026377	Nifk		ENSMUSG00000039428	Tmem135
			ENSMUSG00000048895	Cdk5r1		ENSMUSG00000067288	Rps28
			ENSMUSG00000032733	Snx33		ENSMUSG00000049728	Zfp668
			ENSMUSG00000042379	Esm1		ENSMUSG00000024327	Slc39a7
			ENSMUSG00000039753	Fbxl5		ENSMUSG00000084786	Ubl5
			ENSMUSG00000024600	Slc27a6		ENSMUSG00000052396	Mogat2
			ENSMUSG00000036461	Elf1		ENSMUSG00000024130	Abca3
			ENSMUSG00000054648	Zfp869		ENSMUSG00000042613	Pbxip1
			ENSMUSG00000064899	Snord118		ENSMUSG00000039238	Zfp750
			ENSMUSG00000056656	Apol8		ENSMUSG00000093402	Gm18588
			ENSMUSG00000027828	Ssr3		ENSMUSG00000019791	Hint3
			ENSMUSG00000064145	Arih2		ENSMUSG00000082917	Gm11440
			ENSMUSG00000059975	Zfp74		ENSMUSG00000082195	Gm13034
			ENSMUSG00000058625	Gm17383		ENSMUSG00000009741	Ubp1
			ENSMUSG00000018068	Ints2		ENSMUSG00000032842	Abcc10
			ENSMUSG00000035673	Sbno2		ENSMUSG00000036009	Mettl25
			ENSMUSG00000111264	E030022I16Rik		ENSMUSG00000110407	Gm45454
			ENSMUSG00000031555	Adam9		ENSMUSG00000041936	Agrn
			ENSMUSG00000074676	Foxs1		ENSMUSG00000020048	Hsp90b1
			ENSMUSG00000074903	Gm2058		ENSMUSG00000113665	Gm47603
			ENSMUSG00000021025	Nfkbia		ENSMUSG00000098105	Gm8825
			ENSMUSG00000065817	Gm24698		ENSMUSG00000032348	Gsta4
			ENSMUSG00000024901	Peli3		ENSMUSG00000030452	Nipa2
			ENSMUSG00000024182	Axin1		ENSMUSG00000090467	Gm4613
			ENSMUSG00000020864	Ankrd40		ENSMUSG00000108120	9930120I10Rik
			ENSMUSG00000015652	Steap1		ENSMUSG00000026377	Nifk
			ENSMUSG00000042626	Shc1		ENSMUSG00000113070	Gm48420
			ENSMUSG00000004771	Rab11a		ENSMUSG00000096592	Gm15801
			ENSMUSG00000019997	Ccn2		ENSMUSG00000015087	Rabl6
			ENSMUSG00000026360	Rgs2		ENSMUSG00000052748	Swt1
			ENSMUSG00000103793	Pcdhga6		ENSMUSG00000084347	Akt2-ps
			ENSMUSG00000037857	Nufip2		ENSMUSG00000004931	Apba3
			ENSMUSG00000036752	Tubb4b		ENSMUSG00000022583	Ly6f
			ENSMUSG00000036197	Gxylt1		ENSMUSG00000054648	Zfp869
			ENSMUSG00000034460	Six4		ENSMUSG00000052833	Sae1
			ENSMUSG00000021806	Nid2		ENSMUSG00000001119	Col6a1
			ENSMUSG00000058258	Idi1		ENSMUSG00000027828	Ssr3
			ENSMUSG00000090394	4930523C07Rik		ENSMUSG00000081046	Gm12846
			ENSMUSG00000037465	Klf10		ENSMUSG00000001783	Rtcb
			ENSMUSG00000043702	Pde12		ENSMUSG00000022136	Dnajc3
			ENSMUSG00000024190	Dusp1		ENSMUSG00000027282	Mtch2
			ENSMUSG00000019960	Dusp6		ENSMUSG00000034402	Kcnh5
			ENSMUSG00000082585	Gm15387		ENSMUSG00000014769	Psmb1
			ENSMUSG00000024792	Zfpl1		ENSMUSG00000032182	Yipf2
			ENSMUSG00000065061	Gm22884		ENSMUSG00000073910	Mob3b
			ENSMUSG00000042419	Nfkbil1		ENSMUSG00000039050	Osbpl2
			ENSMUSG00000087165	2010001A14Rik		ENSMUSG00000021585	Cast
			ENSMUSG00000021890	Eaf1		ENSMUSG00000029596	Sdsl
			ENSMUSG00000115249	Gm49085		ENSMUSG00000026888	Grb14
			ENSMUSG00000020561	Twistnb		ENSMUSG00000028556	Dock7
			ENSMUSG00000020111	Micu1		ENSMUSG00000028465	Tln1
			ENSMUSG00000080772	Gm12543		ENSMUSG00000040158	Tax1bp3
			ENSMUSG00000025484	Bet1l		ENSMUSG00000100863	Gm12669
			ENSMUSG00000052962	Mrpl35		ENSMUSG00000039990	Edrf1
			ENSMUSG00000006262	Mob1b		ENSMUSG00000081413	Uqcrh-ps2
			ENSMUSG00000056220	Pla2g4a		ENSMUSG00000027882	Stxbp3
			ENSMUSG00000027508	Pag1		ENSMUSG00000021193	Pitrm1
			ENSMUSG00000032312	Csk		ENSMUSG00000097443	Gm17529
			ENSMUSG00000015837	Sqstm1		ENSMUSG00000021025	Nfkbia
			ENSMUSG00000023186	Vwa5a		ENSMUSG00000032251	Irak1bp1
			ENSMUSG00000084978	Gm11655		ENSMUSG00000007880	Arid1a
			ENSMUSG00000090086	AI480526		ENSMUSG00000054091	1810037I17Rik
			ENSMUSG00000086925	Gm6286		ENSMUSG00000024182	Axin1
			ENSMUSG00000099583	H3c4		ENSMUSG00000020864	Ankrd40
			ENSMUSG00000114470	Gm49395		ENSMUSG00000038544	Inip
			ENSMUSG00000041057	Wdr43		ENSMUSG00000104436	Gm37423
			ENSMUSG00000083311	Gm5643		ENSMUSG00000085334	Gm12940
			ENSMUSG00000089827	1700023H06Rik		ENSMUSG00000026360	Rgs2
			ENSMUSG00000030208	Emp1		ENSMUSG00000027575	Arfgap1
			ENSMUSG00000048332	Lhfp		ENSMUSG00000110669	Gm10060
			ENSMUSG00000026484	Rnf2		ENSMUSG00000003269	Cyth2
			ENSMUSG00000026940	Ccdc183		ENSMUSG00000029405	G3bp2
			ENSMUSG00000044709	Gemin7		ENSMUSG00000102193	Gm7299
			ENSMUSG00000040121	Rep15		ENSMUSG00000025369	Smarcc2
			ENSMUSG00000092746	Rn7s6		ENSMUSG00000036197	Gxylt1
			ENSMUSG00000017418	Arl5b		ENSMUSG00000115480	Gm49249
			ENSMUSG00000084353	Gm15452		ENSMUSG00000024913	Lrp5
			ENSMUSG00000029650	Slc46a3		ENSMUSG00000034460	Six4
			ENSMUSG00000021236	Entpd5		ENSMUSG00000089437	Gm23199
			ENSMUSG00000041995	Zbed3		ENSMUSG00000087354	4930404I05Rik
			ENSMUSG00000022914	Brwd1		ENSMUSG00000115154	Gm49067
			ENSMUSG00000025586	Cpeb1		ENSMUSG00000013593	Ndufs2
			ENSMUSG00000022538	Lsg1		ENSMUSG00000021218	Gdi2
			ENSMUSG00000036879	Phkb		ENSMUSG00000097994	Gm26982
			ENSMUSG00000065145	Vaultrc5		ENSMUSG00000057375	Yipf1
			ENSMUSG00000103485	Gm38001		ENSMUSG00000044377	Gm13080
			ENSMUSG00000038206	Fbxo8		ENSMUSG00000029014	Dnajc2
			ENSMUSG00000031770	Herpud1		ENSMUSG00000032966	Fkbp1a
			ENSMUSG00000097164	Cep83os		ENSMUSG00000024792	Zfpl1
			ENSMUSG00000022094	Slc39a14		ENSMUSG00000087165	2010001A14Rik
			ENSMUSG00000006445	Epha2		ENSMUSG00000021890	Eaf1
			ENSMUSG00000047777	Phf13		ENSMUSG00000042672	Dcst1
			ENSMUSG00000103649	Gm37768		ENSMUSG00000027488	Snta1
			ENSMUSG00000079614	Seh1l		ENSMUSG00000080772	Gm12543
			ENSMUSG00000013089	Etv5		ENSMUSG00000024269	Tpgs2
			ENSMUSG00000000149	Gna12		ENSMUSG00000050761	Gp1bb
			ENSMUSG00000104262	Gm37747		ENSMUSG00000025484	Bet1l
			ENSMUSG00000080775	Gm6368		ENSMUSG00000021832	Psmc6
			ENSMUSG00000067722	BC003965		ENSMUSG00000084830	Gm14539
			ENSMUSG00000037095	Lrg1		ENSMUSG00000067924	Rtl8b
			ENSMUSG00000074811	Hps6		ENSMUSG00000090093	Gm14399
			ENSMUSG00000032096	Arcn1		ENSMUSG00000113636	Gm8616
			ENSMUSG00000037526	Atg14		ENSMUSG00000040043	Rbms2
			ENSMUSG00000034993	Vat1		ENSMUSG00000061983	Rps12
			ENSMUSG00000028982	Slc25a33		ENSMUSG00000055771	Gm7936
			ENSMUSG00000004880	Lbr		ENSMUSG00000082223	Gm15079
			ENSMUSG00000022887	Masp1		ENSMUSG00000036545	Adamts2
			ENSMUSG00000083557	Gm6877		ENSMUSG00000067148	Polr1c
			ENSMUSG00000074284	Gm10658		ENSMUSG00000097402	Gm17399
			ENSMUSG00000039005	Tlr4		ENSMUSG00000040428	Plekha4
			ENSMUSG00000020719	Ddx5		ENSMUSG00000053470	Kdm3a
			ENSMUSG00000082308	Gm15770		ENSMUSG00000085812	Gm15843
			ENSMUSG00000000915	Hip1r		ENSMUSG00000035597	Prpf39
			ENSMUSG00000097296	Gm26532		ENSMUSG00000105199	Gm43581
			ENSMUSG00000022306	Zfpm2		ENSMUSG00000082140	Gm13094
			ENSMUSG00000020917	Acly		ENSMUSG00000095847	Gm5451
			ENSMUSG00000015522	Arnt		ENSMUSG00000100701	Gm19587
			ENSMUSG00000023008	Fmnl3		ENSMUSG00000021732	Fgf10
			ENSMUSG00000033732	Sf3b3		ENSMUSG00000081684	Rps2-ps13
			ENSMUSG00000033790	Tubgcp5		ENSMUSG00000004846	Plod3
			ENSMUSG00000051427	Ccdc157		ENSMUSG00000086629	2810403D21Rik
			ENSMUSG00000028565	Nfia		ENSMUSG00000029246	Ppat
			ENSMUSG00000015222	Map2		ENSMUSG00000107531	E330037G11Rik
			ENSMUSG00000004100	Ppan		ENSMUSG00000041733	Coq5
			ENSMUSG00000031328	Flna		ENSMUSG00000048332	Lhfp
			ENSMUSG00000087535	Zmiz1os1		ENSMUSG00000029518	Rab35
			ENSMUSG00000031955	Bcar1		ENSMUSG00000024276	Zfp397
			ENSMUSG00000029090	Adgra3		ENSMUSG00000041974	Spidr
			ENSMUSG00000031802	Phxr4		ENSMUSG00000092746	Rn7s6
			ENSMUSG00000037720	Tmem33		ENSMUSG00000027349	Fam98b
			ENSMUSG00000020289	Nprl3		ENSMUSG00000051323	Pcdh19
			ENSMUSG00000081302	Gm12020		ENSMUSG00000031667	Aktip
			ENSMUSG00000044912	Syt16		ENSMUSG00000085793	Lin52
			ENSMUSG00000022967	Ifnar1		ENSMUSG00000030407	Qpctl
			ENSMUSG00000074182	Znhit6		ENSMUSG00000019303	Psmc3ip
			ENSMUSG00000021357	Exoc2		ENSMUSG00000022538	Lsg1
			ENSMUSG00000104030	5330406M23Rik		ENSMUSG00000102556	Gm37569
			ENSMUSG00000053113	Socs3		ENSMUSG00000082998	Gm11221
			ENSMUSG00000109649	Gm45521		ENSMUSG00000031837	Necab2
			ENSMUSG00000046541	Zfp526		ENSMUSG00000031770	Herpud1
			ENSMUSG00000111189	Gm48293		ENSMUSG00000114993	Gm6363
			ENSMUSG00000042492	Tbc1d10b		ENSMUSG00000103649	Gm37768
			ENSMUSG00000060397	Zfp128		ENSMUSG00000059939	9430015G10Rik
			ENSMUSG00000091133	Gm17108		ENSMUSG00000000149	Gna12
			ENSMUSG00000056749	Nfil3		ENSMUSG00000029397	Rchy1
			ENSMUSG00000040435	Ppp1r15a		ENSMUSG00000005836	Gata6
			ENSMUSG00000036737	Oxsr1		ENSMUSG00000027811	4930579G24Rik
			ENSMUSG00000065408	Mir31		ENSMUSG00000028402	Mpdz
			ENSMUSG00000033799	Tasor2		ENSMUSG00000036186	Dipk1b
			ENSMUSG00000039126	Prune2		ENSMUSG00000064437	Snord49b
			ENSMUSG00000029581	Fscn1		ENSMUSG00000086429	Gt(ROSA)26Sor
			ENSMUSG00000020964	Sel1l		ENSMUSG00000066258	Trim12a
			ENSMUSG00000034543	Morc2a		ENSMUSG00000071072	Ptges3
			ENSMUSG00000009406	Elk1		ENSMUSG00000017428	Psmd11
			ENSMUSG00000079104	Prps1l3		ENSMUSG00000072761	Gm6712
			ENSMUSG00000038250	Usp38		ENSMUSG00000030058	Copg1
			ENSMUSG00000024939	Fam89b		ENSMUSG00000072825	Cep170b
			ENSMUSG00000098404	Mrip-ps		ENSMUSG00000022024	Sugt1
			ENSMUSG00000028416	Bag1		ENSMUSG00000113340	Gm7695
			ENSMUSG00000054027	Nt5dc3		ENSMUSG00000019194	Scn1b
			ENSMUSG00000054716	Zfp771		ENSMUSG00000023008	Fmnl3
			ENSMUSG00000031202	Rab39b		ENSMUSG00000015222	Map2
			ENSMUSG00000028541	B4galt2		ENSMUSG00000087535	Zmiz1os1
			ENSMUSG00000036206	Sh3bp4		ENSMUSG00000049076	Acap2
			ENSMUSG00000027012	Dync1i2		ENSMUSG00000027479	Mapre1
			ENSMUSG00000063820	Arl9		ENSMUSG00000080718	Gm8019
			ENSMUSG00000022526	Zfp251		ENSMUSG00000045045	Lrfn4
			ENSMUSG00000085586	Gm11613		ENSMUSG00000052752	Traf7
			ENSMUSG00000032834	Pwp2		ENSMUSG00000024570	Rbfa
			ENSMUSG00000038705	Gmeb2		ENSMUSG00000044912	Syt16
			ENSMUSG00000020132	Rab21		ENSMUSG00000024987	Cyp26a1
			ENSMUSG00000027582	Zgpat		ENSMUSG00000033411	Ctdspl2
			ENSMUSG00000031849	Comp		ENSMUSG00000029192	Tbc1d14
			ENSMUSG00000053110	Yap1		ENSMUSG00000026385	Dbi
			ENSMUSG00000020986	Sec23a		ENSMUSG00000053113	Socs3
			ENSMUSG00000001173	Ocrl		ENSMUSG00000106930	Gm6450
			ENSMUSG00000028470	Hint2		ENSMUSG00000034990	Otoa
			ENSMUSG00000041685	Fcho2		ENSMUSG00000010651	Acaa1b
			ENSMUSG00000036568	Bicral		ENSMUSG00000021065	Fut8
			ENSMUSG00000035247	Hectd1		ENSMUSG00000089646	Gm15796
			ENSMUSG00000111985	Gm8290		ENSMUSG00000112546	Gm6992
			ENSMUSG00000041598	Cdc42ep4		ENSMUSG00000028851	Nudc
			ENSMUSG00000042428	Mgat3		ENSMUSG00000045752	Tssc4
			ENSMUSG00000055322	Tns1		ENSMUSG00000115516	Gm8341
			ENSMUSG00000014498	Ankrd52		ENSMUSG00000028646	Rragc
			ENSMUSG00000035828	Pim3		ENSMUSG00000027652	Ralgapb
			ENSMUSG00000059659	Gm10069		ENSMUSG00000043065	Spice1
			ENSMUSG00000041548	Hspb8		ENSMUSG00000047963	Stbd1
			ENSMUSG00000032715	Trib3		ENSMUSG00000014353	Tmem87b
			ENSMUSG00000003226	Ranbp2		ENSMUSG00000078974	Sec61g
			ENSMUSG00000106103	Gm43081		ENSMUSG00000041130	Zfp598
			ENSMUSG00000035799	Twist1		ENSMUSG00000015501	Hivep2
			ENSMUSG00000114380	Gm47942		ENSMUSG00000034543	Morc2a
			ENSMUSG00000027583	Zbtb46		ENSMUSG00000061118	Dnajc30
			ENSMUSG00000087107	AI662270		ENSMUSG00000038250	Usp38
			ENSMUSG00000019732	Calr3		ENSMUSG00000038398	Upf3a
			ENSMUSG00000024395	Lims2		ENSMUSG00000069986	Gm8054
			ENSMUSG00000045817	Zfp36l2		ENSMUSG00000082878	Gm12583
			ENSMUSG00000029338	Antxr2		ENSMUSG00000054027	Nt5dc3
			ENSMUSG00000104571	Gm43010		ENSMUSG00000062054	Iah1
			ENSMUSG00000109225	4930513N20Rik		ENSMUSG00000034075	Zdhhc5
			ENSMUSG00000029438	Bcl7a		ENSMUSG00000065939	Snora2b
			ENSMUSG00000063281	Zfp35		ENSMUSG00000022526	Zfp251
			ENSMUSG00000084835	Gm12352		ENSMUSG00000085586	Gm11613
			ENSMUSG00000025521	Tmem192		ENSMUSG00000032834	Pwp2
			ENSMUSG00000081661	Gm14450		ENSMUSG00000022031	Elp3
			ENSMUSG00000115555	Gm49307		ENSMUSG00000056737	Capg
			ENSMUSG00000005610	Eif4g2		ENSMUSG00000064370	mt-Cytb
			ENSMUSG00000037855	Zfp365		ENSMUSG00000020402	Vdac1
			ENSMUSG00000111942	Gm5182		ENSMUSG00000085175	Gm11423
			ENSMUSG00000024803	Ankrd1		ENSMUSG00000108402	9430064I24Rik
			ENSMUSG00000055737	Ghr		ENSMUSG00000038181	Chpf2
			ENSMUSG00000050953	Gja1		ENSMUSG00000020057	Dram1
			ENSMUSG00000038080	Kdm1b		ENSMUSG00000109580	Gm8268
			ENSMUSG00000077677	Gm24468		ENSMUSG00000040824	Snrpd2
			ENSMUSG00000097093	C330013E15Rik		ENSMUSG00000080950	Gm7278
			ENSMUSG00000024065	Ehd3		ENSMUSG00000028879	Stx12
			ENSMUSG00000022893	Adamts1		ENSMUSG00000061242	Gm9104
			ENSMUSG00000031877	Ces2g		ENSMUSG00000078572	Ndufaf8
			ENSMUSG00000094281	Gm8034		ENSMUSG00000029392	Rilpl1
			ENSMUSG00000034595	Ppp1r18		ENSMUSG00000041685	Fcho2
			ENSMUSG00000030335	Mrpl51		ENSMUSG00000064655	Gm25788
			ENSMUSG00000020022	Ndufa12		ENSMUSG00000104867	Gm43728
			ENSMUSG00000021127	Zfp36l1		ENSMUSG00000015363	Trabd
			ENSMUSG00000031835	Mbtps1		ENSMUSG00000022283	Pabpc1
			ENSMUSG00000097380	#N/A		ENSMUSG00000059659	Gm10069
			ENSMUSG00000109489	Gm7451		ENSMUSG00000014498	Ankrd52
			ENSMUSG00000055148	Klf2		ENSMUSG00000065219	Snord32a
			ENSMUSG00000091102	5830462I19Rik		ENSMUSG00000065870	Rnu3a
			ENSMUSG00000091383	Hist1h2al		ENSMUSG00000025610	Map3k7cl
			ENSMUSG00000070047	Fat1		ENSMUSG00000028195	Ccn1
			ENSMUSG00000079442	St6galnac4		ENSMUSG00000044629	Cnrip1
			ENSMUSG00000038895	Zfp653		ENSMUSG00000041548	Hspb8
			ENSMUSG00000037553	Zdhhc18		ENSMUSG00000027583	Zbtb46
			ENSMUSG00000033752	Mnd1		ENSMUSG00000114380	Gm47942
			ENSMUSG00000039917	Rhbdd2		ENSMUSG00000035781	R3hdm4
			ENSMUSG00000041684	Bivm		ENSMUSG00000085762	Lrrc75aos2
			ENSMUSG00000039328	Rnf122		ENSMUSG00000008090	Fgfrl1
			ENSMUSG00000048040	Arxes2		ENSMUSG00000045817	Zfp36l2
			ENSMUSG00000057657	Rps18-ps3		ENSMUSG00000091086	Rpl6l
			ENSMUSG00000097401	Gm26744		ENSMUSG00000025525	Apool
			ENSMUSG00000033544	Angptl1		ENSMUSG00000023353	Agap3
			ENSMUSG00000023036	Pcdhgc4		ENSMUSG00000104571	Gm43010
			ENSMUSG00000110993	Gm47963		ENSMUSG00000104649	Gm43712
			ENSMUSG00000071073	Lrrc73		ENSMUSG00000020476	Dbnl
			ENSMUSG00000085408	C530005A16Rik		ENSMUSG00000049922	Slc35c1
			ENSMUSG00000060036	Rpl3		ENSMUSG00000023050	Map3k12
			ENSMUSG00000028060	Khdc4		ENSMUSG00000106028	Gm8493
			ENSMUSG00000032512	Wdr48		ENSMUSG00000066068	Gm13611
			ENSMUSG00000107990	Gm7890		ENSMUSG00000039405	Prss23
			ENSMUSG00000098292	Gm27194		ENSMUSG00000012076	Brms1l
			ENSMUSG00000025217	Btrc		ENSMUSG00000084185	Rplp1-ps1
			ENSMUSG00000019889	Ptprk		ENSMUSG00000021947	Cryl1
			ENSMUSG00000041935	AW549877		ENSMUSG00000030643	Rab30
			ENSMUSG00000040620	Dhx33		ENSMUSG00000081834	Gm13770
			ENSMUSG00000065422	Mir221		ENSMUSG00000087557	#N/A
			ENSMUSG00000084184	Gm13474		ENSMUSG00000054499	Dedd2
			ENSMUSG00000027326	Knl1		ENSMUSG00000028009	1700061I17Rik
			ENSMUSG00000027206	Cops2		ENSMUSG00000024803	Ankrd1
			ENSMUSG00000037594	Clba1		ENSMUSG00000062908	Acadm
			ENSMUSG00000061778	Mospd2		ENSMUSG00000041426	Hibch
			ENSMUSG00000031529	Tnks		ENSMUSG00000104642	Gm9207
			ENSMUSG00000085335	Gm13684		ENSMUSG00000020134	Peli1
			ENSMUSG00000023019	Gpd1		ENSMUSG00000038080	Kdm1b
			ENSMUSG00000039234	Sec24d		ENSMUSG00000013878	Rnf170
			ENSMUSG00000027104	Atf2		ENSMUSG00000114592	Gm5042
			ENSMUSG00000071281	Zfp65		ENSMUSG00000072437	Nanos1
			ENSMUSG00000042359	Osbpl6		ENSMUSG00000020894	Vamp2
			ENSMUSG00000104896	Rnu3b4		ENSMUSG00000029176	Anapc4
			ENSMUSG00000021908	Gm6768		ENSMUSG00000031877	Ces2g
			ENSMUSG00000113854	Gm2099		ENSMUSG00000094281	Gm8034
			ENSMUSG00000018143	Mafk		ENSMUSG00000081021	Gm11964
			ENSMUSG00000029190	D5Ertd579e		ENSMUSG00000034595	Ppp1r18
			ENSMUSG00000020097	Sgpl1		ENSMUSG00000021127	Zfp36l1
			ENSMUSG00000025969	Nrp2		ENSMUSG00000024241	Sos1
			ENSMUSG00000026303	Mlph		ENSMUSG00000057672	Pkn1
			ENSMUSG00000021552	Gkap1		ENSMUSG00000097380	#N/A
			ENSMUSG00000002325	Irf9		ENSMUSG00000039347	Atp6v0e2
			ENSMUSG00000048039	Isg20l2		ENSMUSG00000038005	Hpf1
			ENSMUSG00000022855	Senp2		ENSMUSG00000106211	Gm42842
			ENSMUSG00000042364	Snx18		ENSMUSG00000070047	Fat1
			ENSMUSG00000017692	Rhbdl3		ENSMUSG00000094483	Purb
			ENSMUSG00000037379	Spon2		ENSMUSG00000103696	Gm37531
			ENSMUSG00000002983	Relb		ENSMUSG00000038895	Zfp653
			ENSMUSG00000032193	Ldlr		ENSMUSG00000089988	Gm16238
			ENSMUSG00000022894	Adamts5		ENSMUSG00000041777	Cir1
			ENSMUSG00000077737	Snord72		ENSMUSG00000025245	Lztfl1
			ENSMUSG00000010392	Gosr1		ENSMUSG00000064605	Gm22220
			ENSMUSG00000050846	Zfp623		ENSMUSG00000104501	Gm37736
			ENSMUSG00000083482	Gm14706		ENSMUSG00000006611	Hfe
			ENSMUSG00000029163	Emilin1		ENSMUSG00000028603	Scp2
			ENSMUSG00000105607	Gm43513		ENSMUSG00000066735	Vkorc1l1
			ENSMUSG00000002012	Pnck		ENSMUSG00000105167	Snord43
			ENSMUSG00000025731	Mettl26		ENSMUSG00000113035	5830428M24Rik
			ENSMUSG00000100794	Gm29667		ENSMUSG00000072492	Gm10364
			ENSMUSG00000029093	Sorcs2		ENSMUSG00000056952	Tatdn2
			ENSMUSG00000046546	Fam43a		ENSMUSG00000040249	Lrp1
			ENSMUSG00000062901	Klhl24		ENSMUSG00000058709	Egln2
			ENSMUSG00000020458	Rtn4		ENSMUSG00000006412	Pfdn2
			ENSMUSG00000002289	Angptl4		ENSMUSG00000110993	Gm47963
			ENSMUSG00000036339	Tmem260		ENSMUSG00000026547	Tagln2
			ENSMUSG00000115604	Gm7691		ENSMUSG00000084106	Gm6136
			ENSMUSG00000044847	Lsm11		ENSMUSG00000024866	Acy3
			ENSMUSG00000020941	Map3k14		ENSMUSG00000104897	Gm43203
			ENSMUSG00000097183	Gm17501		ENSMUSG00000022635	Zcrb1
			ENSMUSG00000106001	Gm42826		ENSMUSG00000025217	Btrc
			ENSMUSG00000023800	Tiam2		ENSMUSG00000019889	Ptprk
			ENSMUSG00000050271	Prag1		ENSMUSG00000085234	Gm15614
			ENSMUSG00000004530	Coro1c		ENSMUSG00000040620	Dhx33
			ENSMUSG00000027009	Itga4		ENSMUSG00000018322	Tomm34
			ENSMUSG00000006471	Ndor1		ENSMUSG00000027803	Wwtr1
			ENSMUSG00000024940	Ltbp3		ENSMUSG00000105864	Gm10484
			ENSMUSG00000000538	Tom1l2		ENSMUSG00000051236	Msrb3
			ENSMUSG00000108033	Gm44284		ENSMUSG00000055065	Ddx17
			ENSMUSG00000018001	Cyth3		ENSMUSG00000032536	Trak1
			ENSMUSG00000032594	Ip6k1		ENSMUSG00000087119	Atg4a-ps
			ENSMUSG00000107461	Gm44045		ENSMUSG00000029199	Lias
			ENSMUSG00000041975	Mettl8		ENSMUSG00000042737	Dpm3
			ENSMUSG00000038618	Rassf7		ENSMUSG00000110424	1700012D14Rik
			ENSMUSG00000096449	Gm4076		ENSMUSG00000067719	Gm10221
			ENSMUSG00000021367	Edn1		ENSMUSG00000039263	Npepl1
			ENSMUSG00000090266	Mettl23		ENSMUSG00000040843	Tiprl
			ENSMUSG00000021097	Clmn		ENSMUSG00000031951	Tmem231
			ENSMUSG00000094388	Gm8783		ENSMUSG00000034764	1700006J14Rik
			ENSMUSG00000076448	Mir763		ENSMUSG00000113191	Gm48343
			ENSMUSG00000009772	Nuak2		ENSMUSG00000024604	Rbm22
			ENSMUSG00000040339	Fam102b		ENSMUSG00000084231	Gm11975
			ENSMUSG00000026819	Slc25a25		ENSMUSG00000018209	Stk4
			ENSMUSG00000071645	Tut1		ENSMUSG00000023019	Gpd1
			ENSMUSG00000029569	Tmem168		ENSMUSG00000021733	Slc4a7
			ENSMUSG00000024298	Zfp871		ENSMUSG00000025355	Mmp19
			ENSMUSG00000102298	Gm33707		ENSMUSG00000066543	Rpl17-ps9
			ENSMUSG00000023951	Vegfa		ENSMUSG00000036968	Cnpy4
			ENSMUSG00000100599	1700120C14Rik		ENSMUSG00000048076	Arf1
			ENSMUSG00000014349	Ube2z		ENSMUSG00000085438	Oip5os1
			ENSMUSG00000102713	Gm29994		ENSMUSG00000085992	Gm11515
			ENSMUSG00000019235	Rps6kl1		ENSMUSG00000085442	Gm3362
			ENSMUSG00000037221	Mospd3		ENSMUSG00000042572	Ube2q1
			ENSMUSG00000102101	Zbtb11os1		ENSMUSG00000032192	Gnb5
			ENSMUSG00000114934	Gm48342		ENSMUSG00000062867	Impdh2
			ENSMUSG00000082617	Smt3h2-ps		ENSMUSG00000029190	D5Ertd579e
			ENSMUSG00000067389	Gm17080		ENSMUSG00000055963	Triqk
			ENSMUSG00000048709	Gm8666		ENSMUSG00000022848	Slc49a4
			ENSMUSG00000022680	Pdxdc1		ENSMUSG00000092702	Gm24514
			ENSMUSG00000073846	Gm12526		ENSMUSG00000102813	Gm37795
			ENSMUSG00000035933	Cog5		ENSMUSG00000097731	#N/A
			ENSMUSG00000103548	Gm37670		ENSMUSG00000042185	Nfrkb
			ENSMUSG00000110517	Gm31224		ENSMUSG00000109165	Gm45148
			ENSMUSG00000063179	Pstk		ENSMUSG00000020621	Rdh14
			ENSMUSG00000021360	Gcnt2		ENSMUSG00000003752	Itpkc
			ENSMUSG00000111345	Gm48562		ENSMUSG00000029034	Ints11
			ENSMUSG00000021091	Serpina3n		ENSMUSG00000070953	Rabepk
			ENSMUSG00000042734	Ttc9		ENSMUSG00000048668	Rhno1
			ENSMUSG00000097193	#N/A		ENSMUSG00000020464	Pnpt1
			ENSMUSG00000085355	3010003L21Rik		ENSMUSG00000024772	Ehd1
			ENSMUSG00000024304	Cdh2		ENSMUSG00000036202	Rif1
			ENSMUSG00000020275	Rel		ENSMUSG00000021669	Col4a3bp
			ENSMUSG00000005262	Ufd1		ENSMUSG00000003731	Kpna6
			ENSMUSG00000042354	Gnl3		ENSMUSG00000105202	C230031I18Rik
			ENSMUSG00000023266	Frs3		ENSMUSG00000042549	Map2k3os
			ENSMUSG00000057522	Spop		ENSMUSG00000031078	Cttn
			ENSMUSG00000026123	Plekhb2		ENSMUSG00000113843	Gm6129
			ENSMUSG00000025869	Nop16		ENSMUSG00000021982	Cdadc1
			ENSMUSG00000025959	Klf7		ENSMUSG00000022748	Cmss1
			ENSMUSG00000026640	Plxna2		ENSMUSG00000032193	Ldlr
			ENSMUSG00000053773	Rdh8		ENSMUSG00000003119	Cdk12
			ENSMUSG00000060981	H4c8		ENSMUSG00000077737	Snord72
			ENSMUSG00000019920	Lims1		ENSMUSG00000033955	Tnks1bp1
			ENSMUSG00000040928	S100pbp		ENSMUSG00000078238	Gm12854
			ENSMUSG00000052713	Zfp608		ENSMUSG00000081600	Gm12286
			ENSMUSG00000025225	Nfkb2		ENSMUSG00000031703	Itfg1
			ENSMUSG00000093485	Gm20708		ENSMUSG00000091898	Tnnc1
			ENSMUSG00000097657	Gm7389		ENSMUSG00000029163	Emilin1
			ENSMUSG00000022550	Adck5		ENSMUSG00000005583	Mef2c
			ENSMUSG00000033352	Map2k4		ENSMUSG00000022684	Bfar
			ENSMUSG00000083362	Gm8606		ENSMUSG00000037573	Tob1
			ENSMUSG00000020038	Cry1		ENSMUSG00000029093	Sorcs2
			ENSMUSG00000022412	Mief1		ENSMUSG00000046546	Fam43a
			ENSMUSG00000037572	Wdhd1		ENSMUSG00000029346	Srrd
			ENSMUSG00000036667	Tcaf1		ENSMUSG00000025231	Sufu
			ENSMUSG00000048458	Inka2		ENSMUSG00000024835	Coro1b
			ENSMUSG00000056501	Cebpb		ENSMUSG00000028389	Zfp37
			ENSMUSG00000037242	Clic4		ENSMUSG00000102704	Gm38309
			ENSMUSG00000040782	Cop1		ENSMUSG00000114431	Gm48601
			ENSMUSG00000021687	Scamp1		ENSMUSG00000115604	Gm7691
			ENSMUSG00000110588	Gm45774		ENSMUSG00000066116	Gm10154
			ENSMUSG00000026192	Atic		ENSMUSG00000030870	Ubfd1
			ENSMUSG00000039046	Usp6nl		ENSMUSG00000023800	Tiam2
			ENSMUSG00000095280	Gm21738		ENSMUSG00000026313	Hdac4
			ENSMUSG00000055932	Fto		ENSMUSG00000052459	Atp6v1a
			ENSMUSG00000106828	Gm34648		ENSMUSG00000031299	Pdha1
			ENSMUSG00000036898	Zfp157		ENSMUSG00000105641	Gm5853
			ENSMUSG00000082791	Gm4875		ENSMUSG00000105449	Gm43379
			ENSMUSG00000057691	Zfp746		ENSMUSG00000004530	Coro1c
			ENSMUSG00000035569	Ankrd11		ENSMUSG00000073067	9130019P16Rik
			ENSMUSG00000025323	Sp4		ENSMUSG00000097471	5830432E09Rik
			ENSMUSG00000042485	Mustn1		ENSMUSG00000108033	Gm44284
			ENSMUSG00000039285	Azi2		ENSMUSG00000021213	Akr1c13
			ENSMUSG00000091243	Vgll3		ENSMUSG00000018001	Cyth3
			ENSMUSG00000020211	Sf3a2		ENSMUSG00000016946	Kctd5
			ENSMUSG00000038591	Colec10		ENSMUSG00000032301	Psma4
			ENSMUSG00000023972	Ptk7		ENSMUSG00000037369	Kdm6a
			ENSMUSG00000030218	Mgp		ENSMUSG00000027304	Rtf1
			ENSMUSG00000017144	Rnd3		ENSMUSG00000021493	Pdlim7
			ENSMUSG00000091058	Gm17538		ENSMUSG00000026094	Stk17b
			ENSMUSG00000109975	Gm19196		ENSMUSG00000024889	Rce1
			ENSMUSG00000050192	Eif5a2		ENSMUSG00000054622	D730045B01Rik
			ENSMUSG00000074030	Exoc8		ENSMUSG00000069376	Gm5507
			ENSMUSG00000105071	Gm43336		ENSMUSG00000055319	Sec23ip
			ENSMUSG00000040010	Slc7a5		ENSMUSG00000034218	Atm
			ENSMUSG00000082809	Gm14150		ENSMUSG00000062380	Tubb3
			ENSMUSG00000079575	Rbpj-ps3		ENSMUSG00000033396	Spg11
			ENSMUSG00000025239	Limd1		ENSMUSG00000072692	Rpl37rt
			ENSMUSG00000112140	Gm5780		ENSMUSG00000023088	Abcc1
			ENSMUSG00000095159	Tubb4b-ps1		ENSMUSG00000092203	1110038B12Rik
			ENSMUSG00000028496	Mllt3		ENSMUSG00000105679	Gm43338
			ENSMUSG00000051650	B3gnt2		ENSMUSG00000105933	Gm43260
			ENSMUSG00000046679	C87436		ENSMUSG00000083878	Gm12034
			ENSMUSG00000070127	Mir146b		ENSMUSG00000022559	Fbxl6
			ENSMUSG00000107468	5730507A11Rik		ENSMUSG00000063875	Rps6-ps1
			ENSMUSG00000089945	Pakap		ENSMUSG00000110150	Gm8523
			ENSMUSG00000042594	Sh2b3		ENSMUSG00000028688	Toe1
			ENSMUSG00000056629	Fkbp2		ENSMUSG00000020847	Rph3al
			ENSMUSG00000023206	Il15ra		ENSMUSG00000027649	Ctnnbl1
			ENSMUSG00000096755	Ftl1-ps2		ENSMUSG00000037151	Lrrc20
			ENSMUSG00000097828	6430562O15Rik		ENSMUSG00000024298	Zfp871
			ENSMUSG00000104060	Gm37954		ENSMUSG00000048174	Tmem81
			ENSMUSG00000070729	Gm12966		ENSMUSG00000022313	Utp23
			ENSMUSG00000107610	D530018E20Rik		ENSMUSG00000035595	1600002K03Rik
			ENSMUSG00000055371	Stam2		ENSMUSG00000040118	Cacna2d1
			ENSMUSG00000075318	Scn2a		ENSMUSG00000089643	Gm16301
			ENSMUSG00000007872	Id3		ENSMUSG00000047583	Tyw3
			ENSMUSG00000028479	Gne		ENSMUSG00000092193	Cd9-ps
			ENSMUSG00000064080	Fbln2		ENSMUSG00000082675	Gm6382
			ENSMUSG00000010755	Cars		ENSMUSG00000033268	Duox1
			ENSMUSG00000019731	Slc35e1		ENSMUSG00000007594	Hapln4
			ENSMUSG00000059647	Cbx3-ps7		ENSMUSG00000102101	Zbtb11os1
			ENSMUSG00000016528	Mapkapk2		ENSMUSG00000037221	Mospd3
			ENSMUSG00000001506	Col1a1		ENSMUSG00000089936	Gm16199
			ENSMUSG00000093579	Gm20036		ENSMUSG00000070002	Ell
			ENSMUSG00000058135	Gstm1		ENSMUSG00000028076	Cd1d1
			ENSMUSG00000062981	Mrpl42		ENSMUSG00000103818	Gm38009
			ENSMUSG00000048612	Myof		ENSMUSG00000036097	Slf2
			ENSMUSG00000074909	Ranbp6		ENSMUSG00000104125	Gm37488
			ENSMUSG00000088005	Gm24787		ENSMUSG00000034889	Cactin
			ENSMUSG00000083287	Gm13502		ENSMUSG00000022680	Pdxdc1
			ENSMUSG00000110598	Gm45854		ENSMUSG00000030157	Clec2d
			ENSMUSG00000006958	Chrd		ENSMUSG00000103548	Gm37670
			ENSMUSG00000017929	B4galt5		ENSMUSG00000105745	Gm42521
			ENSMUSG00000034006	Pqlc1		ENSMUSG00000022761	Lztr1
			ENSMUSG00000015176	Nolc1		ENSMUSG00000034192	Lsm3
			ENSMUSG00000061024	Rrs1		ENSMUSG00000111375	Btbd8
			ENSMUSG00000076376	Mir674		ENSMUSG00000028035	Dnajb4
			ENSMUSG00000029863	Casp2		ENSMUSG00000057177	Gsk3a
			ENSMUSG00000054863	Tafa5		ENSMUSG00000111345	Gm48562
			ENSMUSG00000020375	Rufy1		ENSMUSG00000042569	Dhrs7b
			ENSMUSG00000020601	Trib2		ENSMUSG00000002342	Tmem161a
			ENSMUSG00000020099	Unc5b		ENSMUSG00000032469	Dbr1
			ENSMUSG00000071796	6820431F20Rik		ENSMUSG00000036620	Mgat4b
			ENSMUSG00000035929	H2-Q4		ENSMUSG00000025384	Faap100
			ENSMUSG00000103360	Gm38156		ENSMUSG00000034265	Zdhhc14
			ENSMUSG00000070738	Dgkd		ENSMUSG00000083780	Gm12728
			ENSMUSG00000021703	Serinc5		ENSMUSG00000018543	1700001P01Rik
			ENSMUSG00000026806	Ddx31		ENSMUSG00000042354	Gnl3
			ENSMUSG00000089729	Gm16552		ENSMUSG00000006219	Fblim1
			ENSMUSG00000005802	Slc30a4		ENSMUSG00000026123	Plekhb2
			ENSMUSG00000109783	Gm45338		ENSMUSG00000000346	Dazap2
			ENSMUSG00000088230	Gm25427		ENSMUSG00000021589	Rhobtb3
			ENSMUSG00000008307	1700109H08Rik		ENSMUSG00000085395	Gm13056
			ENSMUSG00000032115	Hyou1		ENSMUSG00000082476	Gm12242
			ENSMUSG00000073530	Pappa2		ENSMUSG00000085715	Tsix
			ENSMUSG00000082487	Gm11628		ENSMUSG00000036894	Rap2b
			ENSMUSG00000027439	Gzf1		ENSMUSG00000104610	Gm567
			ENSMUSG00000058638	Zfp110		ENSMUSG00000078851	H2aw
			ENSMUSG00000040242	Fgfr1op2		ENSMUSG00000021488	Nsd1
			ENSMUSG00000032118	Fez1		ENSMUSG00000090523	Gypc
			ENSMUSG00000020948	Klhl28		ENSMUSG00000039145	Camk1d
			ENSMUSG00000111394	Gm49759		ENSMUSG00000052146	Rps10
			ENSMUSG00000054770	Kctd18		ENSMUSG00000059842	Zfp341
			ENSMUSG00000081732	Gm15495		ENSMUSG00000039563	2210406O10Rik
			ENSMUSG00000102391	Gm37578		ENSMUSG00000111361	Gm47445
			ENSMUSG00000069310	H3c3		ENSMUSG00000103280	Gm37277
			ENSMUSG00000046341	Gm11223		ENSMUSG00000025225	Nfkb2
			ENSMUSG00000042129	Rassf4		ENSMUSG00000095937	Gm12671
			ENSMUSG00000028599	Tnfrsf1b		ENSMUSG00000114217	Gm7054
			ENSMUSG00000001034	Mapk7		ENSMUSG00000034858	Fam214a
			ENSMUSG00000045506	A930002H24Rik		ENSMUSG00000036636	Clcn7
			ENSMUSG00000114369	Gm41077		ENSMUSG00000027078	Ube2l6
			ENSMUSG00000039646	Vasn		ENSMUSG00000033352	Map2k4
			ENSMUSG00000049680	Urgcp		ENSMUSG00000095762	Gm16378
			ENSMUSG00000073775	Kti12		ENSMUSG00000027698	Nceh1
			ENSMUSG00000087141	Plcxd2		ENSMUSG00000030722	Nfatc2ip
			ENSMUSG00000034312	Iqsec1		ENSMUSG00000100215	Gm8292
			ENSMUSG00000078789	Dph1		ENSMUSG00000037824	Tspan14
			ENSMUSG00000036160	Surf6		ENSMUSG00000026820	Ptges2
			ENSMUSG00000034371	Tkfc		ENSMUSG00000037958	Nsrp1
			ENSMUSG00000088789	Scarna13		ENSMUSG00000078963	Hsbp1l1
			ENSMUSG00000001025	S100a6		ENSMUSG00000030588	Yif1b
			ENSMUSG00000108621	Gm37494		ENSMUSG00000097175	Gm27018
			ENSMUSG00000003665	Has1		ENSMUSG00000035139	Secisbp2
			ENSMUSG00000042745	Id1		ENSMUSG00000103970	Gm37678
			ENSMUSG00000042873	Lhfpl4		ENSMUSG00000021939	Ctsb
			ENSMUSG00000026536	Ifi211		ENSMUSG00000026192	Atic
			ENSMUSG00000010290	AI597479		ENSMUSG00000092558	Med20
			ENSMUSG00000042293	Gm5617		ENSMUSG00000081824	Ndufs5-ps
			ENSMUSG00000023805	Synj2		ENSMUSG00000093264	Gm23419
			ENSMUSG00000081281	Gm6274		ENSMUSG00000096696	Zfp960
			ENSMUSG00000057342	Sphk2		ENSMUSG00000045822	Zswim3
			ENSMUSG00000048833	Slc39a9		ENSMUSG00000036432	Siah2
			ENSMUSG00000102808	5430420F09Rik		ENSMUSG00000081055	Gm6987
			ENSMUSG00000042729	Wdr74		ENSMUSG00000003099	Ppp5c
			ENSMUSG00000043259	Fam13c		ENSMUSG00000087543	Gm16576
			ENSMUSG00000063142	Kcnma1		ENSMUSG00000021120	Pigh
			ENSMUSG00000090451	Gm6133		ENSMUSG00000020483	Dynll2
			ENSMUSG00000024423	Impact		ENSMUSG00000109740	Gm7561
			ENSMUSG00000032601	Prkar2a		ENSMUSG00000001482	Def8
			ENSMUSG00000097327	E030030I06Rik		ENSMUSG00000051232	Tmem199
			ENSMUSG00000044387	2410080I02Rik		ENSMUSG00000033436	Armcx2
			ENSMUSG00000089726	Mir17hg		ENSMUSG00000022528	Hes1
			ENSMUSG00000042688	Mapk6		ENSMUSG00000057531	Dtnbp1
			ENSMUSG00000036578	Fxyd7		ENSMUSG00000020817	Rabep1
			ENSMUSG00000021385	Ippk		ENSMUSG00000094551	Gm22392
			ENSMUSG00000024402	Lta		ENSMUSG00000050619	Zscan29
			ENSMUSG00000078302	Foxd1		ENSMUSG00000090761	Gm17201
			ENSMUSG00000028164	Manba		ENSMUSG00000048720	Tbc1d12
			ENSMUSG00000024735	Prpf19		ENSMUSG00000091243	Vgll3
			ENSMUSG00000086020	Gm12239		ENSMUSG00000063052	Lrrc40
			ENSMUSG00000020850	Prpf8		ENSMUSG00000040760	Appl1
			ENSMUSG00000044982	Sft2d3		ENSMUSG00000020190	Mknk2
			ENSMUSG00000021555	Naa35		ENSMUSG00000026923	Notch1
			ENSMUSG00000025153	Fasn		ENSMUSG00000037902	Sirpa
			ENSMUSG00000066042	Med18		ENSMUSG00000070348	Ccnd1
			ENSMUSG00000078954	Arhgap8		ENSMUSG00000017144	Rnd3
			ENSMUSG00000091764	Zfp964		ENSMUSG00000058396	Gpr182
			ENSMUSG00000112413	Gm6867		ENSMUSG00000030695	Aldoa
			ENSMUSG00000029022	Miip		ENSMUSG00000082809	Gm14150
			ENSMUSG00000072612	Gm10382		ENSMUSG00000052798	Nup107
			ENSMUSG00000023947	Nfkbie		ENSMUSG00000057969	Sema3b
			ENSMUSG00000094461	Olfr883		ENSMUSG00000039065	Atpsckmt
			ENSMUSG00000046731	Kctd11		ENSMUSG00000034928	Rnf44
			ENSMUSG00000054280	Prr14l		ENSMUSG00000028496	Mllt3
			ENSMUSG00000022749	Tbc1d23		ENSMUSG00000105374	Gm42551
			ENSMUSG00000040818	Dennd6a		ENSMUSG00000056718	Gm13199
			ENSMUSG00000031861	Lpar2		ENSMUSG00000026275	Ppp1r7
			ENSMUSG00000000441	Raf1		ENSMUSG00000031590	Frg1
			ENSMUSG00000027122	Arl14ep		ENSMUSG00000021876	Rnase4
			ENSMUSG00000044786	Zfp36		ENSMUSG00000047379	B4gat1
			ENSMUSG00000015002	Efr3a		ENSMUSG00000030752	Kdm8
			ENSMUSG00000024843	Chka		ENSMUSG00000079508	Apoo
			ENSMUSG00000046574	Prr12		ENSMUSG00000045078	Rnf216
			ENSMUSG00000059602	Syn3		ENSMUSG00000020687	Cdc27
			ENSMUSG00000095115	Itpripl2		ENSMUSG00000021820	Camk2g
			ENSMUSG00000051316	Taf7		ENSMUSG00000082264	Gm12799
			ENSMUSG00000026753	Ppp6c		ENSMUSG00000112441	Gm48898
			ENSMUSG00000002020	Ltbp2		ENSMUSG00000033526	Ppip5k1
			ENSMUSG00000029380	Cxcl1		ENSMUSG00000115736	Gm8586
			ENSMUSG00000109051	Gm44913		ENSMUSG00000049562	Ap5b1
			ENSMUSG00000034612	Chst11		ENSMUSG00000104060	Gm37954
			ENSMUSG00000027351	Spred1		ENSMUSG00000070729	Gm12966
			ENSMUSG00000039242	B3galnt2		ENSMUSG00000000782	Tcf7
			ENSMUSG00000038244	Mical2		ENSMUSG00000092186	Gm5967
			ENSMUSG00000020422	Tns3		ENSMUSG00000078566	Bnip3
			ENSMUSG00000020627	Klhl29		ENSMUSG00000022358	Fbxo32
			ENSMUSG00000036792	Mbd5		ENSMUSG00000007872	Id3
			ENSMUSG00000024936	Kcnk7		ENSMUSG00000009293	Ube2g2
			ENSMUSG00000050931	Sgms2		ENSMUSG00000022773	Ypel1
			ENSMUSG00000038418	Egr1		ENSMUSG00000025647	Shisa5
			ENSMUSG00000060639	H4c9		ENSMUSG00000026374	Tsn
			ENSMUSG00000006169	Clint1		ENSMUSG00000034453	Polr3b
			ENSMUSG00000020290	Xpo1		ENSMUSG00000019731	Slc35e1
			ENSMUSG00000038467	Chmp4b		ENSMUSG00000089906	Gm6428
			ENSMUSG00000030623	Prss23os		ENSMUSG00000066640	Fbxl18
			ENSMUSG00000022674	Ube2v2		ENSMUSG00000101587	Gm29036
			ENSMUSG00000067919	Rex2		ENSMUSG00000062997	Rpl35
			ENSMUSG00000017774	Myo1c		ENSMUSG00000033735	Spr
			ENSMUSG00000084183	Gm12009		ENSMUSG00000114996	Gm48958
			ENSMUSG00000079297	Gm2223		ENSMUSG00000030775	Trat1
			ENSMUSG00000035109	Shc4		ENSMUSG00000062981	Mrpl42
			ENSMUSG00000056359	D830013O20Rik		ENSMUSG00000014786	Slc9a5
			ENSMUSG00000054408	Spcs3		ENSMUSG00000027864	Ptgfrn
			ENSMUSG00000058567	Gm2531		ENSMUSG00000085741	5430405H02Rik
			ENSMUSG00000021822	Plau		ENSMUSG00000006958	Chrd
			ENSMUSG00000069272	H2ac8		ENSMUSG00000003360	Ddx23
			ENSMUSG00000106086	Lef1os1		ENSMUSG00000037363	Letm2
			ENSMUSG00000021136	Smoc1		ENSMUSG00000044689	Gm13749
			ENSMUSG00000097580	Gm5432		ENSMUSG00000045838	Ccdc9b
			ENSMUSG00000033454	Zbtb1		ENSMUSG00000022744	Cldnd1
			ENSMUSG00000086893	Gm11365		ENSMUSG00000018661	Cog1
			ENSMUSG00000071568	Gm5874		ENSMUSG00000024548	Setbp1
			ENSMUSG00000033697	Arhgap39		ENSMUSG00000043190	Rfesd
			ENSMUSG00000004994	Ccdc130		ENSMUSG00000005501	Usp40
			ENSMUSG00000030844	Rgs10		ENSMUSG00000111128	Gm49338
			ENSMUSG00000034160	Ogt		ENSMUSG00000046719	Nxph3
			ENSMUSG00000092118	Fancf		ENSMUSG00000031584	Gsr
			ENSMUSG00000042106	Inka1		ENSMUSG00000081924	Gm11191
			ENSMUSG00000021180	Rps6ka5		ENSMUSG00000024143	Rhoq
			ENSMUSG00000024767	Otub1		ENSMUSG00000029863	Casp2
			ENSMUSG00000024168	Tmem204		ENSMUSG00000079478	Znrd2
			ENSMUSG00000042507	Elmsan1		ENSMUSG00000060377	Rpl36a-ps1
			ENSMUSG00000003929	Zfp81		ENSMUSG00000032308	Ulk3
			ENSMUSG00000076437	Selenoh		ENSMUSG00000042524	Sun2
			ENSMUSG00000034163	Zfc3h1		ENSMUSG00000070738	Dgkd
			ENSMUSG00000047793	Sned1		ENSMUSG00000079511	Gm42688
			ENSMUSG00000020180	Snrpd3		ENSMUSG00000026806	Ddx31
			ENSMUSG00000029787	Avl9		ENSMUSG00000015806	Qdpr
			ENSMUSG00000050973	Gdpgp1		ENSMUSG00000036241	Ube2r2
			ENSMUSG00000040297	Suco		ENSMUSG00000105703	Gm43305
			ENSMUSG00000033319	Fem1c		ENSMUSG00000021033	Gstz1
			ENSMUSG00000012535	Tnpo3		ENSMUSG00000020802	Ube2o
			ENSMUSG00000112302	Gm48226		ENSMUSG00000009585	Apobec3
			ENSMUSG00000106067	Gm7902		ENSMUSG00000071172	Srsf3
			ENSMUSG00000020878	Lrrc46		ENSMUSG00000089628	Gm9727
			ENSMUSG00000032434	Cmtm6		ENSMUSG00000063015	Ccni
			ENSMUSG00000024883	Rin1		ENSMUSG00000030110	Ret
			ENSMUSG00000005936	Kctd20		ENSMUSG00000027439	Gzf1
			ENSMUSG00000100394	Gm28791		ENSMUSG00000026388	3110009E18Rik
			ENSMUSG00000044768	D1Ertd622e		ENSMUSG00000041353	Tmem29
			ENSMUSG00000022677	Fopnl		ENSMUSG00000082647	Gm14056
			ENSMUSG00000081233	Gm12857		ENSMUSG00000032118	Fez1
			ENSMUSG00000022350	Washc5		ENSMUSG00000066607	Insyn1
			ENSMUSG00000087589	D430040D24Rik		ENSMUSG00000073155	1810058I24Rik
			ENSMUSG00000076431	Sox4		ENSMUSG00000028587	Orc1
			ENSMUSG00000028381	Ugcg		ENSMUSG00000021901	Bap1
			ENSMUSG00000079018	Ly6c1		ENSMUSG00000039195	1110008P14Rik
			ENSMUSG00000030255	Sspn		ENSMUSG00000115730	Gm7459
			ENSMUSG00000088609	Gm24187		ENSMUSG00000028599	Tnfrsf1b
			ENSMUSG00000044927	H1f10		ENSMUSG00000114369	Gm41077
			ENSMUSG00000114295	Gm2534		ENSMUSG00000022947	Cbr3
			ENSMUSG00000028412	Slc44a1		ENSMUSG00000061833	Gm6311
			ENSMUSG00000038264	Sema7a		ENSMUSG00000043263	Ifi209
			ENSMUSG00000032013	Trim29		ENSMUSG00000042298	Ttc19
			ENSMUSG00000062861	Zfp28		ENSMUSG00000022639	Dubr
			ENSMUSG00000005370	Msh6		ENSMUSG00000048701	Ccdc6
			ENSMUSG00000009097	Tbx1		ENSMUSG00000108621	Gm37494
			ENSMUSG00000055041	Commd5		ENSMUSG00000022391	Rangap1
			ENSMUSG00000015659	Serac1		ENSMUSG00000096157	Gm5472
			ENSMUSG00000025094	Slc18a2		ENSMUSG00000089839	Rps19-ps11
			ENSMUSG00000023923	Tbc1d5		ENSMUSG00000042873	Lhfpl4
			ENSMUSG00000039367	Sec24c		ENSMUSG00000066571	4931406P16Rik
			ENSMUSG00000115116	Gm46496		ENSMUSG00000026003	Acadl
			ENSMUSG00000073995	#N/A		ENSMUSG00000031659	Adcy7
			ENSMUSG00000074305	Peak1		ENSMUSG00000029111	Nelfa
			ENSMUSG00000021639	Gtf2h2		ENSMUSG00000097839	#N/A
			ENSMUSG00000036309	Skp1a		ENSMUSG00000114110	Gm46379
			ENSMUSG00000037447	Arid5a		ENSMUSG00000023068	Nus1
			ENSMUSG00000048126	Col6a3		ENSMUSG00000057342	Sphk2
			ENSMUSG00000034762	Glis1		ENSMUSG00000022089	Bin3
			ENSMUSG00000028542	Slc6a9		ENSMUSG00000013698	Pea15a
			ENSMUSG00000019467	Arhgef25		ENSMUSG00000048833	Slc39a9
			ENSMUSG00000029578	Wipi2		ENSMUSG00000047804	Akap10
			ENSMUSG00000024493	Lars		ENSMUSG00000024505	Dtwd2
			ENSMUSG00000027015	Cybrd1		ENSMUSG00000074553	Eif1-ps1
			ENSMUSG00000020205	Phlda1		ENSMUSG00000108954	Gm44901
			ENSMUSG00000029094	Afap1		ENSMUSG00000026627	Pacc1
			ENSMUSG00000094111	Nutf2-ps2		ENSMUSG00000024423	Impact
			ENSMUSG00000043432	Leng9		ENSMUSG00000052144	Ppp4r2
			ENSMUSG00000102525	Gm37784		ENSMUSG00000026414	Tnnt2
			ENSMUSG00000037640	Zfp60		ENSMUSG00000037260	Hgsnat
			ENSMUSG00000067931	Zfp948		ENSMUSG00000022668	Gtpbp8
			ENSMUSG00000107891	Gm5051		ENSMUSG00000042350	Arel1
			ENSMUSG00000031227	Magee1		ENSMUSG00000027422	Rrbp1
			ENSMUSG00000060445	Sycp2		ENSMUSG00000078302	Foxd1
			ENSMUSG00000044646	Zbtb7c		ENSMUSG00000097354	2310001H17Rik
			ENSMUSG00000007812	Zfp655		ENSMUSG00000021555	Naa35
			ENSMUSG00000026429	Ube2t		ENSMUSG00000044982	Sft2d3
			ENSMUSG00000023845	Lnpep		ENSMUSG00000065716	Gm25651
			ENSMUSG00000082953	Gm13217		ENSMUSG00000082328	Gm13921
			ENSMUSG00000036959	Bcorl1		ENSMUSG00000051177	Plcb1
			ENSMUSG00000048027	Rgmb		ENSMUSG00000001157	Gmcl1
			ENSMUSG00000073598	1700066B19Rik		ENSMUSG00000089917	Uckl1
			ENSMUSG00000039000	Ube3c		ENSMUSG00000021785	Ngly1
			ENSMUSG00000034126	Pomt2		ENSMUSG00000025155	Dus1l
			ENSMUSG00000027340	Slc23a2		ENSMUSG00000071151	Gm4799
			ENSMUSG00000038506	Dcun1d2		ENSMUSG00000037845	Fdxacb1
			ENSMUSG00000037926	Ssh2		ENSMUSG00000026005	Rpe
			ENSMUSG00000024978	Gpam		ENSMUSG00000103423	Gm5845
			ENSMUSG00000114558	Gm9570		ENSMUSG00000100975	Gm28875
			ENSMUSG00000047343	Mettl21c		ENSMUSG00000076434	Wfdc3
			ENSMUSG00000031207	Msn		ENSMUSG00000023947	Nfkbie
			ENSMUSG00000102009	4933400F21Rik		ENSMUSG00000104877	Gm42651
			ENSMUSG00000049299	Trappc1		ENSMUSG00000027253	Lrp4
			ENSMUSG00000028706	Nsun4		ENSMUSG00000046731	Kctd11
			ENSMUSG00000100204	Gm4849		ENSMUSG00000070583	Fv1
			ENSMUSG00000029755	Dlx5		ENSMUSG00000035325	Sec31a
			ENSMUSG00000031016	Wee1		ENSMUSG00000054280	Prr14l
			ENSMUSG00000102145	Gm38056		ENSMUSG00000032026	Rexo2
			ENSMUSG00000002345	Borcs8		ENSMUSG00000095041	AC149090.1
			ENSMUSG00000060935	Tmem263		ENSMUSG00000003809	Gcdh
			ENSMUSG00000071337	Tia1		ENSMUSG00000090124	Ugt1a7c
			ENSMUSG00000031673	Cdh11		ENSMUSG00000000441	Raf1
			ENSMUSG00000049571	Cfap46		ENSMUSG00000025759	Mfsd8
			ENSMUSG00000049764	Zfp280b		ENSMUSG00000024283	Wac
			ENSMUSG00000074500	Zfp558		ENSMUSG00000068263	Efcc1
			ENSMUSG00000108699	Gm18988		ENSMUSG00000034525	Ice1
			ENSMUSG00000034867	Ankrd27		ENSMUSG00000026753	Ppp6c
			ENSMUSG00000021281	Tnfaip2		ENSMUSG00000040749	Siah1b
			ENSMUSG00000041120	Nbl1		ENSMUSG00000030795	Fus
			ENSMUSG00000060336	Zfp937		ENSMUSG00000024958	Gpr137
			ENSMUSG00000022849	Hspbap1		ENSMUSG00000020422	Tns3
			ENSMUSG00000039157	Fam102a		ENSMUSG00000050931	Sgms2
			ENSMUSG00000026135	Zfp142		ENSMUSG00000105935	Gm43628
			ENSMUSG00000038037	Socs1		ENSMUSG00000030056	Isy1
			ENSMUSG00000103304	Gm5979		ENSMUSG00000026784	Pdss1
			ENSMUSG00000078779	Zfp59		ENSMUSG00000000531	Grasp
			ENSMUSG00000021929	Kpna3		ENSMUSG00000108723	Gm44837
			ENSMUSG00000040990	Sh3kbp1		ENSMUSG00000106457	Gm42585
			ENSMUSG00000024807	Syvn1		ENSMUSG00000030201	Lrp6
			ENSMUSG00000024593	Megf10		ENSMUSG00000032788	Pdxk
			ENSMUSG00000028893	Sesn2		ENSMUSG00000055523	Gucy2g
			ENSMUSG00000098985	Gm27219		ENSMUSG00000082180	Gm12230
			ENSMUSG00000053950	Adnp2		ENSMUSG00000023988	Bysl
			ENSMUSG00000045294	Insig1		ENSMUSG00000038418	Egr1
			ENSMUSG00000045438	Cox19		ENSMUSG00000084860	2610204G07Rik
			ENSMUSG00000024614	Tmx3		ENSMUSG00000012114	Med15
			ENSMUSG00000005124	Ccn4		ENSMUSG00000104394	Gm37254
			ENSMUSG00000028341	Nr4a3		ENSMUSG00000020290	Xpo1
			ENSMUSG00000026495	Efcab2		ENSMUSG00000082361	Btc
			ENSMUSG00000041481	Serpina3g		ENSMUSG00000048916	Gm5540
			ENSMUSG00000054766	Set		ENSMUSG00000055093	Gm8430
			ENSMUSG00000051034	Zfp11		ENSMUSG00000022641	Bbx
			ENSMUSG00000028184	Adgrl2		ENSMUSG00000022674	Ube2v2
			ENSMUSG00000057329	Bcl2		ENSMUSG00000045435	Tmem60
			ENSMUSG00000026966	Ssna1		ENSMUSG00000079297	Gm2223
			ENSMUSG00000052684	Jun		ENSMUSG00000113646	Gm46313
			ENSMUSG00000090582	Gm17024		ENSMUSG00000089812	Gm15867
			ENSMUSG00000031755	Bbs2		ENSMUSG00000061992	Gm4953
			ENSMUSG00000038822	Hace1		ENSMUSG00000074971	Fibin
			ENSMUSG00000003865	Gys1		ENSMUSG00000027438	Napb
			ENSMUSG00000033730	Egr3		ENSMUSG00000113113	Gm2614
			ENSMUSG00000111992	Gm47724		ENSMUSG00000110547	Gm29773
			ENSMUSG00000022032	Scara5		ENSMUSG00000041747	Utp15
			ENSMUSG00000103996	4833421G17Rik		ENSMUSG00000104503	Gm37738
			ENSMUSG00000034457	Eda2r		ENSMUSG00000068396	Rpl34-ps1
			ENSMUSG00000040204	Pclaf		ENSMUSG00000048271	Rbm33
			ENSMUSG00000032244	Fem1b		ENSMUSG00000014592	Camta1
			ENSMUSG00000093979	Gm2237		ENSMUSG00000028484	Psip1
			ENSMUSG00000115356	Gm2581		ENSMUSG00000066771	Gm5614
			ENSMUSG00000030748	Il4ra		ENSMUSG00000041235	Chd7
			ENSMUSG00000026064	Ptp4a1		ENSMUSG00000094842	Gm22639
			ENSMUSG00000022440	C1qtnf6		ENSMUSG00000026520	Pycr2
			ENSMUSG00000001627	Ifrd1		ENSMUSG00000029671	Wnt16
			ENSMUSG00000021365	Nedd9		ENSMUSG00000081816	Gm15528
			ENSMUSG00000027300	Ubox5		ENSMUSG00000079049	Serpinb1c
			ENSMUSG00000035441	Myo1d		ENSMUSG00000030844	Rgs10
			ENSMUSG00000036570	Fxyd1		ENSMUSG00000031631	Cfap97
			ENSMUSG00000052428	Tmco1		ENSMUSG00000032245	Cln6
			ENSMUSG00000053560	Ier2		ENSMUSG00000032187	Smarca4
			ENSMUSG00000074731	Zfp345		ENSMUSG00000109314	Gm44699
			ENSMUSG00000097876	Gm16892		ENSMUSG00000038517	Tbkbp1
			ENSMUSG00000085890	Tnfsf13os		ENSMUSG00000082626	Rps13-ps5
			ENSMUSG00000041135	Ripk2		ENSMUSG00000017288	Vps53
			ENSMUSG00000048118	Arid4a		ENSMUSG00000099966	2810402E24Rik
			ENSMUSG00000041506	Rrp9		ENSMUSG00000037722	Gnpnat1
			ENSMUSG00000019850	Tnfaip3		ENSMUSG00000101496	Gm8885
			ENSMUSG00000063317	Usp31		ENSMUSG00000025173	Wdr45b
			ENSMUSG00000004383	Large1		ENSMUSG00000115767	Gm10366
			ENSMUSG00000019689	Fmc1		ENSMUSG00000074215	Gm10643
			ENSMUSG00000037253	Mex3c		ENSMUSG00000028082	Sh3d19
			ENSMUSG00000097460	#N/A		ENSMUSG00000047793	Sned1
			ENSMUSG00000006782	Cnp		ENSMUSG00000019813	Cep57l1
			ENSMUSG00000031403	Dkc1		ENSMUSG00000021258	Ccnk
			ENSMUSG00000108396	Gm6905		ENSMUSG00000064061	Dzip3
			ENSMUSG00000033769	Exoc6b		ENSMUSG00000043079	Synpo
			ENSMUSG00000064337	mt-Rnr1		ENSMUSG00000112908	Gm7392
			ENSMUSG00000004565	Pnpla6		ENSMUSG00000031885	Cbfb
			ENSMUSG00000024937	Ehbp1l1		ENSMUSG00000067276	Capn6
			ENSMUSG00000020149	Rab1a		ENSMUSG00000046620	Rps11-ps4
			ENSMUSG00000029681	Bcl7b		ENSMUSG00000035824	Tk2
			ENSMUSG00000032932	Hspa13		ENSMUSG00000024576	Csnk1a1
			ENSMUSG00000029231	Pdgfra		ENSMUSG00000019907	Ppp1r12a
			ENSMUSG00000037894	H2az1		ENSMUSG00000092075	Serpina4-ps1
			ENSMUSG00000026843	Fubp3		ENSMUSG00000072407	Gm6419
			ENSMUSG00000024042	Sik1		ENSMUSG00000006360	Crip1
			ENSMUSG00000040133	Gpr176		ENSMUSG00000030361	Klrb1a
			ENSMUSG00000097028	Ptgs2os		ENSMUSG00000105987	AI506816
			ENSMUSG00000025408	Ddit3		ENSMUSG00000044792	Isca1
			ENSMUSG00000103622	Gm38391		ENSMUSG00000074746	Pdzd8
			ENSMUSG00000097643	A130051J06Rik		ENSMUSG00000021226	Acot2
			ENSMUSG00000028992	Nmnat1		ENSMUSG00000020814	Mxra7
			ENSMUSG00000073821	8030451A03Rik		ENSMUSG00000111090	Gm30698
			ENSMUSG00000040463	Mybbp1a		ENSMUSG00000020434	4921536K21Rik
			ENSMUSG00000022200	Golph3		ENSMUSG00000076431	Sox4
			ENSMUSG00000006392	Med8		ENSMUSG00000103085	Gm38120
			ENSMUSG00000106181	Gm9523		ENSMUSG00000079018	Ly6c1
			ENSMUSG00000033538	Casp4		ENSMUSG00000019433	Gipc1
			ENSMUSG00000028405	Aco1		ENSMUSG00000042156	Dzip1
			ENSMUSG00000039087	Rreb1		ENSMUSG00000043687	1190005I06Rik
			ENSMUSG00000020460	Rps27a		ENSMUSG00000096993	Gm26787
			ENSMUSG00000048967	Yjefn3		ENSMUSG00000029705	Cux1
			ENSMUSG00000028121	Bcar3		ENSMUSG00000027164	Traf6
			ENSMUSG00000030551	Nr2f2		ENSMUSG00000078377	Gm4294
			ENSMUSG00000049439	Cyp20a1		ENSMUSG00000030607	Acan
			ENSMUSG00000026553	Copa		ENSMUSG00000062588	Gm6104
			ENSMUSG00000104476	Gm38211		ENSMUSG00000090489	Gm17415
			ENSMUSG00000006731	B4galnt1		ENSMUSG00000082272	Gm11675
			ENSMUSG00000030431	Tmem238		ENSMUSG00000100078	Gm6170
			ENSMUSG00000036819	Jmjd4		ENSMUSG00000038451	Spsb2
			ENSMUSG00000032369	Plscr1		ENSMUSG00000087370	Tmem170b
			ENSMUSG00000024778	Fas		ENSMUSG00000007041	Clic1
			ENSMUSG00000112307	Gm48751		ENSMUSG00000039367	Sec24c
			ENSMUSG00000115041	Gm48939		ENSMUSG00000075389	2810410L24Rik
			ENSMUSG00000062797	Hikeshi		ENSMUSG00000108806	Gm44729
			ENSMUSG00000041449	Serpina3h		ENSMUSG00000082475	Gm7206
			ENSMUSG00000037890	Wdr19		ENSMUSG00000075254	Heg1
			ENSMUSG00000114419	5430414B19Rik		ENSMUSG00000102594	Gm38381
			ENSMUSG00000110251	Gm2996		ENSMUSG00000036309	Skp1a
			ENSMUSG00000113041	Gm48302		ENSMUSG00000003847	Nfat5
			ENSMUSG00000102893	Gm37855		ENSMUSG00000049658	Bdp1
			ENSMUSG00000061482	H4c4		ENSMUSG00000105397	Gm43471
			ENSMUSG00000107868	Gm5112		ENSMUSG00000083199	Gm9432
			ENSMUSG00000052488	Cherp		ENSMUSG00000048126	Col6a3
			ENSMUSG00000114433	Gm48488		ENSMUSG00000060727	Gm12571
			ENSMUSG00000003623	Crot		ENSMUSG00000029578	Wipi2
			ENSMUSG00000035268	Pkig		ENSMUSG00000085696	Hoxaas3
			ENSMUSG00000028514	Usp24		ENSMUSG00000032563	Mrpl3
			ENSMUSG00000045176	Borcs6		ENSMUSG00000039477	Tnrc18
			ENSMUSG00000035202	Lars2		ENSMUSG00000021179	Nrde2
			ENSMUSG00000038664	Herc1		ENSMUSG00000079988	Gm11970
			ENSMUSG00000047434	Xxylt1		ENSMUSG00000094111	Nutf2-ps2
			ENSMUSG00000087098	Gm11884		ENSMUSG00000043432	Leng9
			ENSMUSG00000028459	Cd72		ENSMUSG00000003948	Mmd
			ENSMUSG00000036501	Fam13b		ENSMUSG00000002396	Ocel1
			ENSMUSG00000018548	Trim37		ENSMUSG00000050350	Gpr18
			ENSMUSG00000020689	Itgb3		ENSMUSG00000030498	Gas2
			ENSMUSG00000113019	Gm47467		ENSMUSG00000019470	Xab2
			ENSMUSG00000103560	Gm38070		ENSMUSG00000103976	Gm37677
			ENSMUSG00000024259	Slc25a46		ENSMUSG00000026563	Tada1
			ENSMUSG00000062169	Cnih4		ENSMUSG00000070526	Peg12
			ENSMUSG00000024750	Zfand5		ENSMUSG00000071644	Eef1g
			ENSMUSG00000114456	H2bc9		ENSMUSG00000035521	Gnptg
			ENSMUSG00000032366	Tpm1		ENSMUSG00000017754	Pltp
			ENSMUSG00000029135	Fosl2		ENSMUSG00000022035	Ccdc25
			ENSMUSG00000106475	Gm43011		ENSMUSG00000086370	Ftx
			ENSMUSG00000049858	Suox		ENSMUSG00000078877	Gm14295
			ENSMUSG00000081787	Gm13991		ENSMUSG00000039630	Hnrnpu
			ENSMUSG00000001962	Fam50a		ENSMUSG00000033450	Tagap
			ENSMUSG00000017667	Zfp334		ENSMUSG00000022982	Sod1
			ENSMUSG00000097375	6720427I07Rik		ENSMUSG00000021767	Kat6b
			ENSMUSG00000087528	9830144P21Rik		ENSMUSG00000032621	Srek1
			ENSMUSG00000032475	Nck1		ENSMUSG00000028700	Pomgnt1
			ENSMUSG00000001542	Ell2		ENSMUSG00000113200	Gm48632
			ENSMUSG00000049225	Pdp1		ENSMUSG00000038976	Ppp1r9b
			ENSMUSG00000063628	Gm7665		ENSMUSG00000018849	Wwc1
			ENSMUSG00000061414	Cracr2a		ENSMUSG00000024978	Gpam
			ENSMUSG00000045414	Dipk2a		ENSMUSG00000029376	Mthfd2l
			ENSMUSG00000030232	Aebp2		ENSMUSG00000043644	0610009L18Rik
			ENSMUSG00000105195	Gm43584		ENSMUSG00000024462	Gabbr1
			ENSMUSG00000081564	Gm13717		ENSMUSG00000053768	Chchd3
			ENSMUSG00000085996	A830012C17Rik		ENSMUSG00000032415	Ube2cbp
			ENSMUSG00000059897	Zfp930		ENSMUSG00000086503	Xist
			ENSMUSG00000031972	Acta1		ENSMUSG00000084288	Gm5228
			ENSMUSG00000082974	Gm15129		ENSMUSG00000085795	Zfp703
			ENSMUSG00000034101	Ctnnd1		ENSMUSG00000085569	Gm12602
			ENSMUSG00000028759	Hp1bp3		ENSMUSG00000041161	Otud3
			ENSMUSG00000047417	Rexo1		ENSMUSG00000000278	Scpep1
			ENSMUSG00000022241	Tars		ENSMUSG00000026662	Sephs1
			ENSMUSG00000047945	Marcksl1		ENSMUSG00000043311	D17H6S53E
			ENSMUSG00000087266	Gm15991		ENSMUSG00000113948	Rpl17-ps3
			ENSMUSG00000027087	Itgav		ENSMUSG00000102145	Gm38056
			ENSMUSG00000037712	Fermt2		ENSMUSG00000025609	Mkln1
			ENSMUSG00000087008	Gm5530		ENSMUSG00000030084	Plxna1
			ENSMUSG00000049807	Arhgap23		ENSMUSG00000060935	Tmem263
			ENSMUSG00000103220	Gm37728		ENSMUSG00000102935	Gm38355
			ENSMUSG00000066415	Msl2		ENSMUSG00000061167	Rpl15-ps3
			ENSMUSG00000049288	Lix1l		ENSMUSG00000099662	Ppp1r2-ps2
			ENSMUSG00000038855	Itpkb		ENSMUSG00000030516	Tjp1
			ENSMUSG00000032501	Trib1		ENSMUSG00000032309	Fbxo22
			ENSMUSG00000032419	Tbx18		ENSMUSG00000041231	Ublcp1
			ENSMUSG00000032902	Slc16a1		ENSMUSG00000032382	Snx1
			ENSMUSG00000031441	Atp11a		ENSMUSG00000010342	Tex14
			ENSMUSG00000052673	Gm9887		ENSMUSG00000084168	Atp5l2-ps
			ENSMUSG00000081541	Gm13940		ENSMUSG00000071035	Gm5499
			ENSMUSG00000047824	Pygo2		ENSMUSG00000108518	Gm5587
			ENSMUSG00000033257	Ttll4		ENSMUSG00000097004	4731419I09Rik
			ENSMUSG00000015850	Adamtsl4		ENSMUSG00000022760	Thap7
			ENSMUSG00000043300	B3galnt1		ENSMUSG00000037656	Slc20a2
			ENSMUSG00000029238	Clock		ENSMUSG00000046861	Hectd3
			ENSMUSG00000114936	Gm47061		ENSMUSG00000056708	Ier5
			ENSMUSG00000027995	Tlr2		ENSMUSG00000007656	Arpp19
			ENSMUSG00000004798	Ulk2		ENSMUSG00000021281	Tnfaip2
			ENSMUSG00000002059	Rab34		ENSMUSG00000025423	Pias2
			ENSMUSG00000053134	Supt7l		ENSMUSG00000034560	Washc4
			ENSMUSG00000041417	Pik3r1		ENSMUSG00000066621	Tecpr1
			ENSMUSG00000103780	Gm37524		ENSMUSG00000041120	Nbl1
			ENSMUSG00000022347	A1bg		ENSMUSG00000110443	Gm39197
			ENSMUSG00000029640	Usp12		ENSMUSG00000038037	Socs1
			ENSMUSG00000083754	Gm7803		ENSMUSG00000082705	Gm15616
			ENSMUSG00000069008	Gm5537		ENSMUSG00000103304	Gm5979
			ENSMUSG00000004895	Prcc		ENSMUSG00000069835	Sat2
			ENSMUSG00000105814	Mir703		ENSMUSG00000042178	Armc5
			ENSMUSG00000037725	Ckap2		ENSMUSG00000114023	Gm6474
			ENSMUSG00000054057	A930004D18Rik		ENSMUSG00000005354	Txn2
			ENSMUSG00000045746	B230317F23Rik		ENSMUSG00000096579	Gm17121
			ENSMUSG00000040565	Btaf1		ENSMUSG00000024807	Syvn1
			ENSMUSG00000025373	Rnf41		ENSMUSG00000024513	Mbd2
			ENSMUSG00000025558	Dock9		ENSMUSG00000000759	Tubgcp3
			ENSMUSG00000114165	Gm47513		ENSMUSG00000027133	Nop10
			ENSMUSG00000009376	Met		ENSMUSG00000026864	Hspa5
			ENSMUSG00000044056	Efcab9		ENSMUSG00000032553	Srprb
			ENSMUSG00000019927	Ube2d1		ENSMUSG00000108625	Gm44711
			ENSMUSG00000046603	Tcaim		ENSMUSG00000098985	Gm27219
			ENSMUSG00000082082	Gm13230		ENSMUSG00000053950	Adnp2
			ENSMUSG00000020706	Ftsj3		ENSMUSG00000101452	Gm28530
			ENSMUSG00000027429	Sec23b		ENSMUSG00000022965	Ifngr2
			ENSMUSG00000015189	Casd1		ENSMUSG00000043671	Dpy19l3
			ENSMUSG00000090673	#N/A		ENSMUSG00000062184	Hs6st2
			ENSMUSG00000063760	Rnf217		ENSMUSG00000024614	Tmx3
			ENSMUSG00000107658	Gm44958		ENSMUSG00000014907	Naf1
			ENSMUSG00000071856	Mcc		ENSMUSG00000022774	Ncbp2
			ENSMUSG00000047731	Wbp1l		ENSMUSG00000109420	Gm44702
			ENSMUSG00000082860	Gm13204		ENSMUSG00000024457	Trim26
			ENSMUSG00000032578	Cish		ENSMUSG00000021635	Rad17
			ENSMUSG00000106317	Gm43848		ENSMUSG00000026966	Ssna1
			ENSMUSG00000035245	Eogt		ENSMUSG00000004610	Etfb
			ENSMUSG00000036327	Qsox2		ENSMUSG00000018604	Tbx3
			ENSMUSG00000033446	Lpar6		ENSMUSG00000079008	Gm14124
			ENSMUSG00000032487	Ptgs2		ENSMUSG00000061458	Nol10
			ENSMUSG00000006800	Sulf2		ENSMUSG00000110057	Gm2225
			ENSMUSG00000054568	Usp17la		ENSMUSG00000052688	Rab7b
			ENSMUSG00000037519	Ppfia1		ENSMUSG00000041203	Trir
			ENSMUSG00000097267	1700109K24Rik		ENSMUSG00000102971	A730062M13Rik
			ENSMUSG00000034066	Farp2		ENSMUSG00000084883	Ccdc85c
			ENSMUSG00000105383	#N/A		ENSMUSG00000027018	Hat1
			ENSMUSG00000111427	Gm6390		ENSMUSG00000098056	Gm8100
			ENSMUSG00000104031	Gm17771		ENSMUSG00000083764	Gm11516
			ENSMUSG00000037295	Ldlrap1		ENSMUSG00000036208	Nepro
			ENSMUSG00000072324	Gm8420		ENSMUSG00000095969	Rnu1a1
			ENSMUSG00000041528	Rnf123		ENSMUSG00000022477	Aco2
			ENSMUSG00000031827	Cotl1		ENSMUSG00000056412	Psenen-ps
			ENSMUSG00000068134	Zfp120		ENSMUSG00000092116	Gm10320
			ENSMUSG00000024970	Spindoc		ENSMUSG00000083813	Gm15502
			ENSMUSG00000043284	Tmem11		ENSMUSG00000113368	Gm10054
			ENSMUSG00000069844	Sco1		ENSMUSG00000082128	Gm11824
			ENSMUSG00000063727	Tnfrsf11b		ENSMUSG00000083424	Rpl35a-ps4
			ENSMUSG00000045969	Ing1		ENSMUSG00000027300	Ubox5
			ENSMUSG00000004562	Arhgef40		ENSMUSG00000001627	Ifrd1
			ENSMUSG00000030199	Etv6		ENSMUSG00000083772	Gm15566
			ENSMUSG00000108181	C030015A19Rik		ENSMUSG00000021365	Nedd9
			ENSMUSG00000092029	Gm9027		ENSMUSG00000033020	Polr2f
			ENSMUSG00000114172	Gm36298		ENSMUSG00000027160	Ccdc34
			ENSMUSG00000106847	Peg13		ENSMUSG00000048787	Dcun1d3
			ENSMUSG00000002280	Ciao3		ENSMUSG00000039286	Fndc3b
			ENSMUSG00000022074	Tnfrsf10b		ENSMUSG00000053560	Ier2
			ENSMUSG00000021476	Habp4		ENSMUSG00000000600	Krit1
			ENSMUSG00000021928	Ebpl		ENSMUSG00000074731	Zfp345
			ENSMUSG00000021326	Trim27		ENSMUSG00000051344	Plekhm3
			ENSMUSG00000087440	4930577N17Rik		ENSMUSG00000098385	Gm27500
			ENSMUSG00000097081	Gm10425		ENSMUSG00000026238	Ptma
			ENSMUSG00000050064	Zfp697		ENSMUSG00000026096	Osgepl1
			ENSMUSG00000040712	Camta2		ENSMUSG00000030102	Itpr1
			ENSMUSG00000029761	Cald1		ENSMUSG00000024962	Vegfb
			ENSMUSG00000113407	Gm47437		ENSMUSG00000005442	Cic
			ENSMUSG00000034220	Gpc1		ENSMUSG00000027272	Ubr1
			ENSMUSG00000013236	Ptprs		ENSMUSG00000059273	Zc3h4
			ENSMUSG00000038212	Mfsd14b		ENSMUSG00000000028	Cdc45
			ENSMUSG00000103486	Gm10657		ENSMUSG00000091277	Gm1818
			ENSMUSG00000022905	Kpna1		ENSMUSG00000059436	Max
			ENSMUSG00000103596	Gm37354		ENSMUSG00000033769	Exoc6b
			ENSMUSG00000039910	Cited2		ENSMUSG00000004565	Pnpla6
			ENSMUSG00000029851	Tcaf2		ENSMUSG00000059108	Ifitm6
			ENSMUSG00000046668	Cxxc5		ENSMUSG00000024937	Ehbp1l1
			ENSMUSG00000024104	Washc2		ENSMUSG00000020149	Rab1a
			ENSMUSG00000015942	Gtf2ird2		ENSMUSG00000020448	Rnf185
			ENSMUSG00000032423	Syncrip		ENSMUSG00000073684	Faap20
			ENSMUSG00000100720	Gm10075		ENSMUSG00000101972	H3c11
			ENSMUSG00000092185	Gm20416		ENSMUSG00000030649	Anapc15
			ENSMUSG00000039086	Ss18l1		ENSMUSG00000024042	Sik1
			ENSMUSG00000084850	Gm12092		ENSMUSG00000099471	Gm8451
			ENSMUSG00000097392	Thoc2l		ENSMUSG00000081054	Gm12025
			ENSMUSG00000047216	Cdh19		ENSMUSG00000005973	Rcn1
			ENSMUSG00000107364	Gm43051		ENSMUSG00000086600	C030005K06Rik
			ENSMUSG00000002603	Tgfb1		ENSMUSG00000081792	Anp32b-ps1
			ENSMUSG00000005621	Zfp592		ENSMUSG00000102863	Gm37639
			ENSMUSG00000047787	Flrt1		ENSMUSG00000022863	Btg3
			ENSMUSG00000058291	Zfp68		ENSMUSG00000028992	Nmnat1
			ENSMUSG00000025809	Itgb1		ENSMUSG00000021096	Ppm1a
			ENSMUSG00000047617	Paxx		ENSMUSG00000029502	Golga3
			ENSMUSG00000053615	Gm9913		ENSMUSG00000030595	Nfkbib
			ENSMUSG00000026944	Abca2		ENSMUSG00000005609	Ctr9
			ENSMUSG00000107770	Gm44126		ENSMUSG00000030805	Stx4a
			ENSMUSG00000044072	Eml6		ENSMUSG00000026526	Fh1
			ENSMUSG00000040007	Bahd1		ENSMUSG00000100405	Gm28911
			ENSMUSG00000014599	Csf1		ENSMUSG00000033728	Lrrc14
			ENSMUSG00000087600	Pmepa1os		ENSMUSG00000042116	Vwa1
			ENSMUSG00000025795	Rassf3		ENSMUSG00000097258	#N/A
			ENSMUSG00000037965	Zc3h7a		ENSMUSG00000067870	Rpl31-ps8
			ENSMUSG00000007655	Cav1		ENSMUSG00000020775	Mrpl38
			ENSMUSG00000061046	Haghl		ENSMUSG00000053460	Ggcx
			ENSMUSG00000032939	Nup93		ENSMUSG00000050088	1600012H06Rik
			ENSMUSG00000029360	Gm9754		ENSMUSG00000087489	Gm15656
			ENSMUSG00000105637	Gm42480		ENSMUSG00000087635	Gm13414
			ENSMUSG00000085148	Mir22hg		ENSMUSG00000007805	Twist2
			ENSMUSG00000051790	Nlgn2		ENSMUSG00000039804	Ncoa5
			ENSMUSG00000024294	Mib1		ENSMUSG00000057315	Arhgap24
			ENSMUSG00000032393	Dpp8		ENSMUSG00000037982	Gm9725
			ENSMUSG00000020346	Mgat1		ENSMUSG00000020280	Pus10
			ENSMUSG00000051444	Bbs12		ENSMUSG00000018334	Ksr1
			ENSMUSG00000105502	Gm42536		ENSMUSG00000005566	Trim28
			ENSMUSG00000037805	Rpl10a		ENSMUSG00000004885	Crabp2
			ENSMUSG00000051451	Crebzf		ENSMUSG00000045176	Borcs6
			ENSMUSG00000044948	Cfap43		ENSMUSG00000104044	Gm37566
			ENSMUSG00000025779	Ly96		ENSMUSG00000024067	Dpy30
			ENSMUSG00000040025	Ythdf2		ENSMUSG00000115083	Gm34756
			ENSMUSG00000104053	Gm38126		ENSMUSG00000103560	Gm38070
			ENSMUSG00000036390	Gadd45a		ENSMUSG00000007033	Hspa1l
			ENSMUSG00000028709	Mob3c		ENSMUSG00000024259	Slc25a46
			ENSMUSG00000111027	Gm2981		ENSMUSG00000025142	Aspscr1
			ENSMUSG00000024120	Lrpprc		ENSMUSG00000030704	Rab6a
			ENSMUSG00000024218	Taf11		ENSMUSG00000059277	R74862
			ENSMUSG00000026796	Fam129b		ENSMUSG00000037364	Srrt
			ENSMUSG00000074785	Plxnc1		ENSMUSG00000073468	Sft2d1
			ENSMUSG00000021774	Ube2e1		ENSMUSG00000004070	Hmox2
			ENSMUSG00000103163	Gm38146		ENSMUSG00000039682	Lap3
			ENSMUSG00000060969	Irx1		ENSMUSG00000029135	Fosl2
			ENSMUSG00000031530	Dusp4		ENSMUSG00000061143	Maml3
			ENSMUSG00000057990	E030024N20Rik		ENSMUSG00000072772	Grcc10
			ENSMUSG00000027601	Mtfr1		ENSMUSG00000100347	Gm7895
			ENSMUSG00000113869	Gm48869		ENSMUSG00000061882	Ccdc62
			ENSMUSG00000021287	Xrcc3		ENSMUSG00000024352	Spata24
			ENSMUSG00000064343	mt-Tq		ENSMUSG00000022698	Naa50
			ENSMUSG00000027865	Gdap2		ENSMUSG00000027955	Gask1b
			ENSMUSG00000020526	Znhit3		ENSMUSG00000087528	9830144P21Rik
			ENSMUSG00000049516	Spty2d1		ENSMUSG00000030847	Bag3
			ENSMUSG00000047517	Dmbt1		ENSMUSG00000063628	Gm7665
			ENSMUSG00000038836	Agbl3		ENSMUSG00000070527	Mkrn3
			ENSMUSG00000014980	Tsen15		ENSMUSG00000105195	Gm43584
			ENSMUSG00000046714	Foxc2		ENSMUSG00000045482	Trrap
			ENSMUSG00000031148	Gpkow		ENSMUSG00000035878	Hykk
			ENSMUSG00000039701	Usp53		ENSMUSG00000004896	Rrnad1
			ENSMUSG00000024007	Ppil1		ENSMUSG00000027680	Fxr1
			ENSMUSG00000055116	Arntl		ENSMUSG00000097693	4930471M09Rik
			ENSMUSG00000039725	Trp53rka		ENSMUSG00000040459	Arglu1
			ENSMUSG00000057160	Gm16372		ENSMUSG00000022671	Mzt2
			ENSMUSG00000038612	Mcl1		ENSMUSG00000091735	Gpr62
			ENSMUSG00000032643	Fhl3		ENSMUSG00000036054	Sugp2
			ENSMUSG00000022951	Rcan1		ENSMUSG00000081855	Rpl17-ps5
			ENSMUSG00000045664	Cdc42ep2		ENSMUSG00000018427	Ypel2
			ENSMUSG00000035385	Ccl2		ENSMUSG00000074485	Gm7381
			ENSMUSG00000085806	Gm12023		ENSMUSG00000078908	Mon1b
			ENSMUSG00000098470	C1rb		ENSMUSG00000049288	Lix1l
			ENSMUSG00000042363	Lgalsl		ENSMUSG00000038349	Plcl1
			ENSMUSG00000096980	#N/A		ENSMUSG00000110960	Supt4b
			ENSMUSG00000030539	Sema4b		ENSMUSG00000041915	Ammecr1l
			ENSMUSG00000001768	Rin2		ENSMUSG00000025436	Atp23
			ENSMUSG00000030753	Thap12		ENSMUSG00000025937	Lactb2
			ENSMUSG00000097574	C920006O11Rik		ENSMUSG00000044566	Cage1
			ENSMUSG00000032702	Kank1		ENSMUSG00000059150	Rpl26-ps4
			ENSMUSG00000025507	Pidd1		ENSMUSG00000086915	Gm16364
			ENSMUSG00000108436	Gm44851		ENSMUSG00000065734	Snord49a
			ENSMUSG00000006134	Crkl		ENSMUSG00000028348	Cavin4
			ENSMUSG00000039166	Akap7		ENSMUSG00000028743	Akr7a5
			ENSMUSG00000054455	Vapb		ENSMUSG00000027995	Tlr2
			ENSMUSG00000035898	Uba6		ENSMUSG00000040813	Tex264
			ENSMUSG00000088254	Gm24289		ENSMUSG00000000605	Clcn4
			ENSMUSG00000033632	AW554918		ENSMUSG00000026932	Nacc2
			ENSMUSG00000013539	Tango2		ENSMUSG00000002996	Hbp1
			ENSMUSG00000048387	Osr1		ENSMUSG00000004798	Ulk2
			ENSMUSG00000015711	Prune1		ENSMUSG00000078162	Gm2574
			ENSMUSG00000067608	Pcna-ps2		ENSMUSG00000105990	Gm43307
			ENSMUSG00000020893	Per1		ENSMUSG00000090779	Gm17110
			ENSMUSG00000038949	Cnst		ENSMUSG00000094938	Gm23092
			ENSMUSG00000022414	Tab1		ENSMUSG00000029640	Usp12
			ENSMUSG00000042834	Nrep		ENSMUSG00000041889	Shisa4
			ENSMUSG00000031700	Gpt2		ENSMUSG00000077649	Gm24989
			ENSMUSG00000037010	Apln		ENSMUSG00000004895	Prcc
			ENSMUSG00000039478	Micu3		ENSMUSG00000034544	Rsrc1
			ENSMUSG00000046245	Pilra		ENSMUSG00000047721	Bola2
			ENSMUSG00000054752	Fsd1l		ENSMUSG00000069089	Cdk7
			ENSMUSG00000031930	Wwp2		ENSMUSG00000073423	Zfp414
			ENSMUSG00000034105	Meak7		ENSMUSG00000031583	Wrn
			ENSMUSG00000102143	Gm38057		ENSMUSG00000071343	Gm10327
			ENSMUSG00000026643	Nmt2		ENSMUSG00000037907	Ankrd13b
			ENSMUSG00000028525	Pde4b		ENSMUSG00000097204	Gm17690
			ENSMUSG00000038059	Smim3		ENSMUSG00000024811	Tnks2
			ENSMUSG00000112729	Gm46231		ENSMUSG00000026176	Ctdsp1
			ENSMUSG00000114605	C130051F05Rik		ENSMUSG00000058809	Hspd1-ps3
			ENSMUSG00000025237	Parp6		ENSMUSG00000110867	Gm7368
			ENSMUSG00000002984	Tomm40		ENSMUSG00000114165	Gm47513
			ENSMUSG00000009569	Mrtfb		ENSMUSG00000082315	Gm16523
			ENSMUSG00000029708	Gcc1		ENSMUSG00000038520	Tbc1d17
			ENSMUSG00000006057	Atp5g1		ENSMUSG00000040029	Ipo8
			ENSMUSG00000103367	Gm38158		ENSMUSG00000096205	Gm22068
			ENSMUSG00000070420	Zscan25		ENSMUSG00000040022	Rab11fip2
			ENSMUSG00000027962	Vcam1		ENSMUSG00000064344	mt-Tm
			ENSMUSG00000042202	Slc35e2		ENSMUSG00000007480	Mc5r
			ENSMUSG00000017291	Taok1		ENSMUSG00000046603	Tcaim
			ENSMUSG00000046372	Gm5590		ENSMUSG00000027429	Sec23b
			ENSMUSG00000091577	Gm6211		ENSMUSG00000023892	Zfp51
			ENSMUSG00000005483	Dnajb1		ENSMUSG00000063760	Rnf217
			ENSMUSG00000046949	Nqo2		ENSMUSG00000086433	Rsf1os1
			ENSMUSG00000029610	Aimp2		ENSMUSG00000097532	Gm4349
			ENSMUSG00000113852	Gm48062		ENSMUSG00000030876	Mettl9
			ENSMUSG00000021701	Plk2		ENSMUSG00000044452	Zfp507
			ENSMUSG00000040415	Dtx3		ENSMUSG00000024219	Anks1
			ENSMUSG00000029633	Gm5578		ENSMUSG00000106317	Gm43848
			ENSMUSG00000007783	Cpt1c		ENSMUSG00000035245	Eogt
			ENSMUSG00000085829	Gm4285		ENSMUSG00000111664	Gm48865
			ENSMUSG00000054855	Rnd1		ENSMUSG00000033880	Lgals3bp
			ENSMUSG00000003437	Paf1		ENSMUSG00000097267	1700109K24Rik
			ENSMUSG00000025486	Sirt3		ENSMUSG00000109905	Gm7380
			ENSMUSG00000020715	Ern1		ENSMUSG00000033430	Terf2ip
			ENSMUSG00000074635	3110070M22Rik		ENSMUSG00000060879	Gm6564
			ENSMUSG00000061244	Exoc5		ENSMUSG00000083378	Gm13196
			ENSMUSG00000026925	Inpp5e		ENSMUSG00000024096	Ralbp1
			ENSMUSG00000031996	Aplp2		ENSMUSG00000072324	Gm8420
			ENSMUSG00000057530	Ece1		ENSMUSG00000024442	Dele1
			ENSMUSG00000067150	Xpo5		ENSMUSG00000010830	Kdelr3
			ENSMUSG00000026639	Lamb3		ENSMUSG00000053702	Nebl
			ENSMUSG00000030660	Pik3c2a		ENSMUSG00000114869	Gm48876
			ENSMUSG00000073779	Lrp8os2		ENSMUSG00000108004	Gm44080
			ENSMUSG00000032507	Fbxl2		ENSMUSG00000098889	Gm27206
			ENSMUSG00000026112	Coa5		ENSMUSG00000063882	Uqcrh
			ENSMUSG00000003721	Insig2		ENSMUSG00000032435	Dync1li1
			ENSMUSG00000053168	9030619P08Rik		ENSMUSG00000069844	Sco1
			ENSMUSG00000008348	Ubc		ENSMUSG00000031327	Chic1
			ENSMUSG00000026098	Pms1		ENSMUSG00000063727	Tnfrsf11b
			ENSMUSG00000039831	Arhgap29		ENSMUSG00000108181	C030015A19Rik
			ENSMUSG00000040540	Gm9770		ENSMUSG00000004562	Arhgef40
			ENSMUSG00000046157	Tmem229b		ENSMUSG00000028245	Nsmaf
			ENSMUSG00000009013	Dynll1		ENSMUSG00000106847	Peg13
			ENSMUSG00000021211	Akr1c12		ENSMUSG00000091183	Gm5141
			ENSMUSG00000029772	Ahcyl2		ENSMUSG00000112252	Gm32802
			ENSMUSG00000020745	Pafah1b1		ENSMUSG00000021476	Habp4
			ENSMUSG00000024376	Epb41l4a		ENSMUSG00000080829	Gm8545
			ENSMUSG00000088623	Gm23031		ENSMUSG00000066315	Gm12918
			ENSMUSG00000041459	Tardbp		ENSMUSG00000114104	Gm47585
			ENSMUSG00000076218	Mir692-1		ENSMUSG00000035890	Rnf126
			ENSMUSG00000002825	Qtrt1		ENSMUSG00000024955	Esrra
			ENSMUSG00000054387	Mdm4		ENSMUSG00000031358	Msl3
			ENSMUSG00000066877	Nck2		ENSMUSG00000005575	Ube2m
			ENSMUSG00000028028	Alpk1		ENSMUSG00000038485	Socs7
			ENSMUSG00000029821	Gsdme		ENSMUSG00000109341	Gm30873
			ENSMUSG00000020594	Pum2		ENSMUSG00000041650	Pcca
			ENSMUSG00000007038	Neu1		ENSMUSG00000034088	Hdlbp
			ENSMUSG00000040918	Slc19a2		ENSMUSG00000105599	Gm9238
			ENSMUSG00000030002	Dusp11		ENSMUSG00000058603	Rpl28-ps1
			ENSMUSG00000041740	Rnf10		ENSMUSG00000034063	4930590J08Rik
			ENSMUSG00000026433	Rab29		ENSMUSG00000036934	4921524J17Rik
			ENSMUSG00000110140	5430421F17Rik		ENSMUSG00000017639	Rab11fip4
			ENSMUSG00000041153	Osgin2		ENSMUSG00000091408	Gm6728
			ENSMUSG00000103901	Gm37499		ENSMUSG00000042628	Zfyve1
			ENSMUSG00000015312	Gadd45b		ENSMUSG00000067367	Lyar
			ENSMUSG00000022237	Ankrd33b		ENSMUSG00000038212	Mfsd14b
			ENSMUSG00000022330	Osr2		ENSMUSG00000059195	Gm12715
			ENSMUSG00000078154	Gm12184		ENSMUSG00000027808	Serp1
			ENSMUSG00000039031	Arhgap18		ENSMUSG00000099773	Hmgb1-rs16
			ENSMUSG00000083713	Gm5883		ENSMUSG00000074825	Itpripl1
			ENSMUSG00000036478	Btg1		ENSMUSG00000093690	Mir5619
			ENSMUSG00000024900	Cpt1a		ENSMUSG00000026032	Ndufb3
			ENSMUSG00000036995	Asap3		ENSMUSG00000003518	Dusp3
			ENSMUSG00000081004	Gm9157		ENSMUSG00000097831	4930540M05Rik
			ENSMUSG00000031425	Plp1		ENSMUSG00000071671	Gm10343
			ENSMUSG00000072872	Rybp		ENSMUSG00000021699	Pde4d
			ENSMUSG00000062190	Lancl2		ENSMUSG00000002881	Nab1
			ENSMUSG00000027589	Pcmtd2		ENSMUSG00000115002	Gm10847
			ENSMUSG00000032998	Foxj3		ENSMUSG00000035919	Bbs9
			ENSMUSG00000039911	Spsb1		ENSMUSG00000092409	Gm9613
			ENSMUSG00000061207	Stk19		ENSMUSG00000040174	Alkbh3
			ENSMUSG00000031924	Cyb5b		ENSMUSG00000047084	Ngrn
			ENSMUSG00000091780	Sco2		ENSMUSG00000083477	Gm5555
			ENSMUSG00000017760	Ctsa		ENSMUSG00000081865	Gm15484
			ENSMUSG00000074743	Thbd		ENSMUSG00000039086	Ss18l1
			ENSMUSG00000053600	Zfp472		ENSMUSG00000115224	Gm49215
			ENSMUSG00000103674	#N/A		ENSMUSG00000114932	Gm4936
			ENSMUSG00000035437	Rabgap1		ENSMUSG00000020739	Nup85
			ENSMUSG00000028532	Cachd1		ENSMUSG00000030512	Snrpa1
			ENSMUSG00000015647	Lama5		ENSMUSG00000036104	Rab3gap1
			ENSMUSG00000066191	Anks6		ENSMUSG00000005621	Zfp592
			ENSMUSG00000107023	Gm42715		ENSMUSG00000047787	Flrt1
			ENSMUSG00000067818	Myl9		ENSMUSG00000025036	Sfxn2
			ENSMUSG00000018752	Tnfsfm13		ENSMUSG00000079009	Gm14139
			ENSMUSG00000052727	Map1b		ENSMUSG00000035629	Rubcn
			ENSMUSG00000062101	Zfp119b		ENSMUSG00000028436	Dcaf12
			ENSMUSG00000064181	Rab3ip		ENSMUSG00000107770	Gm44126
			ENSMUSG00000103313	Gm38357		ENSMUSG00000063457	Rps15
			ENSMUSG00000073664	Nbeal1		ENSMUSG00000022236	Ropn1l
			ENSMUSG00000076137	Gm26384		ENSMUSG00000101603	Gm28730
			ENSMUSG00000105810	Gm43435		ENSMUSG00000006517	Mvd
			ENSMUSG00000025240	Sacm1l		ENSMUSG00000014599	Csf1
			ENSMUSG00000018846	Pank3		ENSMUSG00000063362	Alg11
			ENSMUSG00000081255	Gm5380		ENSMUSG00000062646	Ganc
			ENSMUSG00000025743	Sdc3		ENSMUSG00000037965	Zc3h7a
			ENSMUSG00000022008	Gpalpp1		ENSMUSG00000048218	Amigo2
			ENSMUSG00000026471	Mr1		ENSMUSG00000031585	Gtf2e2
			ENSMUSG00000030522	Mtmr10		ENSMUSG00000061046	Haghl
			ENSMUSG00000032633	Flcn		ENSMUSG00000102831	Gm37382
			ENSMUSG00000048371	Pdp2		ENSMUSG00000003199	Mpnd
			ENSMUSG00000102869	2900097C17Rik		ENSMUSG00000000711	Rab5b
			ENSMUSG00000000555	Itga5		ENSMUSG00000051074	4930579K19Rik
			ENSMUSG00000023391	Dlx2		ENSMUSG00000042700	Sipa1l1
			ENSMUSG00000091191	Gm17334		ENSMUSG00000046636	Gm7729
			ENSMUSG00000110706	Gm45709		ENSMUSG00000028648	Ndufs5
			ENSMUSG00000108696	Gm5738		ENSMUSG00000104052	Gm38125
			ENSMUSG00000041977	Arhgef11		ENSMUSG00000111662	Gm7435
			ENSMUSG00000056836	Gm6851		ENSMUSG00000044712	Slc38a6
			ENSMUSG00000031834	Pik3r2		ENSMUSG00000098425	Gm24949
			ENSMUSG00000046380	Jrk		ENSMUSG00000051790	Nlgn2
			ENSMUSG00000098412	Gm7870		ENSMUSG00000042744	Hectd4
			ENSMUSG00000018547	Pip4k2b		ENSMUSG00000032393	Dpp8
			ENSMUSG00000042035	Igsf3		ENSMUSG00000037251	Pomk
			ENSMUSG00000031453	Rasa3		ENSMUSG00000101970	1810026B05Rik
			ENSMUSG00000090500	Gm17057		ENSMUSG00000051451	Crebzf
			ENSMUSG00000020272	Stk10		ENSMUSG00000021537	Cetn3
			ENSMUSG00000105710	Gm43859		ENSMUSG00000082262	Gm14730
			ENSMUSG00000024087	Cyp1b1		ENSMUSG00000032840	2410131K14Rik
			ENSMUSG00000032316	Clk3		ENSMUSG00000025747	Tyms
			ENSMUSG00000021668	Polk		ENSMUSG00000026029	Casp8
			ENSMUSG00000049421	Zfp260		ENSMUSG00000025779	Ly96
			ENSMUSG00000025815	Dhtkd1		ENSMUSG00000036390	Gadd45a
			ENSMUSG00000070436	Serpinh1		ENSMUSG00000060681	Slc9a6
			ENSMUSG00000019189	Rnf145		ENSMUSG00000078905	Gm14393
			ENSMUSG00000030269	Mtmr14		ENSMUSG00000018287	Spag7
			ENSMUSG00000034903	Cobll1		ENSMUSG00000112825	Gm9118
			ENSMUSG00000096056	Gm21986		ENSMUSG00000100017	2410022M11Rik
			ENSMUSG00000048489	Depp1		ENSMUSG00000019779	Frk
			ENSMUSG00000028423	Nfx1		ENSMUSG00000108784	4930517G19Rik
			ENSMUSG00000047604	Frat2		ENSMUSG00000104222	Gm7292
			ENSMUSG00000026478	Lamc1		ENSMUSG00000021217	Tshz3
			ENSMUSG00000038697	Taf5l		ENSMUSG00000085802	Gm16059
			ENSMUSG00000020580	Rock2		ENSMUSG00000038296	Galnt18
			ENSMUSG00000040364	Sec1		ENSMUSG00000105643	Gm42611
			ENSMUSG00000038729	Pakap		ENSMUSG00000074785	Plxnc1
			ENSMUSG00000031591	Asah1		ENSMUSG00000020657	Dnajc27
			ENSMUSG00000111743	Gm48856		ENSMUSG00000109901	Chmp1b
			ENSMUSG00000078941	Ak6		ENSMUSG00000109560	Gm8463
			ENSMUSG00000001700	Gramd3		ENSMUSG00000031604	Msmo1
			ENSMUSG00000024210	Ip6k3		ENSMUSG00000034327	Kctd9
			ENSMUSG00000073563	Csnk1g3		ENSMUSG00000038417	Fig4
			ENSMUSG00000025171	Ubtd1		ENSMUSG00000030532	Hddc3
			ENSMUSG00000028385	Snx30		ENSMUSG00000102523	Gm37783
			ENSMUSG00000022995	Enah		ENSMUSG00000069633	Pex11g
			ENSMUSG00000021250	Fos		ENSMUSG00000059810	Rgs3
			ENSMUSG00000030654	Arl6ip1		ENSMUSG00000045327	6330549D23Rik
			ENSMUSG00000068742	Cry2		ENSMUSG00000043614	Vps37d
			ENSMUSG00000099543	Gm29322		ENSMUSG00000059461	Gm7331
			ENSMUSG00000054293	P2ry10b		ENSMUSG00000047466	8030462N17Rik
			ENSMUSG00000097589	Dleu2		ENSMUSG00000037681	Esyt3
			ENSMUSG00000043391	2510009E07Rik		ENSMUSG00000044906	4930503L19Rik
			ENSMUSG00000020122	Egfr		ENSMUSG00000031530	Dusp4
			ENSMUSG00000097417	#N/A		ENSMUSG00000027601	Mtfr1
			ENSMUSG00000026349	Ccnt2		ENSMUSG00000096932	5033403F01Rik
			ENSMUSG00000036372	Tmem258		ENSMUSG00000028854	Slc9a1
			ENSMUSG00000095493	A630023A22Rik		ENSMUSG00000022757	Tfg
			ENSMUSG00000000532	Acvr1b		ENSMUSG00000036091	Hyal3
			ENSMUSG00000086859	Snhg20		ENSMUSG00000100865	Gm9320
			ENSMUSG00000073274	Gm14636		ENSMUSG00000097667	#N/A
			ENSMUSG00000003545	Fosb		ENSMUSG00000020526	Znhit3
			ENSMUSG00000029919	Hpgds		ENSMUSG00000081404	Gm15694
			ENSMUSG00000051223	Bzw1		ENSMUSG00000036904	Fzd8
			ENSMUSG00000028999	Rint1		ENSMUSG00000066178	6030445D17Rik
			ENSMUSG00000113528	Gm32699		ENSMUSG00000002210	Smg9
			ENSMUSG00000093930	Hmgcs1		ENSMUSG00000046714	Foxc2
			ENSMUSG00000082743	Gm12988		ENSMUSG00000078640	Gm11627
			ENSMUSG00000056481	Cd248		ENSMUSG00000040557	Mettl27
			ENSMUSG00000107333	Gm43008		ENSMUSG00000046191	Pcdhb20
			ENSMUSG00000086390	1810019D21Rik		ENSMUSG00000103046	Gm37309
			ENSMUSG00000024640	Psat1		ENSMUSG00000038612	Mcl1
			ENSMUSG00000068335	Dok1		ENSMUSG00000032643	Fhl3
			ENSMUSG00000025007	Aldh18a1		ENSMUSG00000002799	Jag2
			ENSMUSG00000022019	Tdrd3		ENSMUSG00000019710	Mrpl24
			ENSMUSG00000082515	Gm12902		ENSMUSG00000107160	Gm42666
			ENSMUSG00000100158	Gm28119		ENSMUSG00000030539	Sema4b
			ENSMUSG00000029406	Pitpnm2		ENSMUSG00000025395	Prim1
			ENSMUSG00000025269	Apex2		ENSMUSG00000082423	Gm15148
			ENSMUSG00000028683	Eif2b3		ENSMUSG00000020284	Cfap410
			ENSMUSG00000021453	Gadd45g		ENSMUSG00000038695	Josd2
			ENSMUSG00000025279	Dnase1l3		ENSMUSG00000045854	Lyrm2
			ENSMUSG00000097747	#N/A		ENSMUSG00000115624	Gm49204
			ENSMUSG00000025935	Tram1		ENSMUSG00000006134	Crkl
			ENSMUSG00000032300	1700017B05Rik		ENSMUSG00000031488	Rab11fip1
			ENSMUSG00000023809	Rps6ka2		ENSMUSG00000021288	Klc1
			ENSMUSG00000074501	Gm5612		ENSMUSG00000109997	9430099M06Rik
			ENSMUSG00000078635	1700028N14Rik		ENSMUSG00000027324	Rpusd2
			ENSMUSG00000029557	Mrm2		ENSMUSG00000021952	Xpo4
			ENSMUSG00000027954	Efna1		ENSMUSG00000049580	Tsku
			ENSMUSG00000045409	Trim39		ENSMUSG00000071654	Uqcc3
			ENSMUSG00000028273	Pdlim5		ENSMUSG00000048677	Tpcn2
			ENSMUSG00000038893	Fam117a		ENSMUSG00000031295	Phka2
			ENSMUSG00000045216	Hs6st1		ENSMUSG00000064451	Snora23
			ENSMUSG00000046441	Cmtr2		ENSMUSG00000026749	Nek6
			ENSMUSG00000042104	Uggt2		ENSMUSG00000025402	Nab2
			ENSMUSG00000024622	Hmgxb3		ENSMUSG00000072889	Nfxl1
			ENSMUSG00000028163	Nfkb1		ENSMUSG00000051343	Rab11fip5
			ENSMUSG00000048376	F2r		ENSMUSG00000022676	Snai2
			ENSMUSG00000028059	Arhgef2		ENSMUSG00000084960	B430010I23Rik
			ENSMUSG00000022142	Nup155		ENSMUSG00000043153	Crppa
			ENSMUSG00000024413	Npc1		ENSMUSG00000063077	Kif1b
			ENSMUSG00000109255	Gm7407		ENSMUSG00000015711	Prune1
			ENSMUSG00000038400	Pmepa1		ENSMUSG00000034118	Tpst1
			ENSMUSG00000025489	Ifitm5		ENSMUSG00000097530	Kansl2-ps
			ENSMUSG00000025321	Itgb8		ENSMUSG00000057963	Itpk1
			ENSMUSG00000019039	Dalrd3		ENSMUSG00000049230	Gm9833
			ENSMUSG00000031143	Ccdc22		ENSMUSG00000048924	Ccdc125
			ENSMUSG00000029994	Anxa4		ENSMUSG00000015474	Ppt2
			ENSMUSG00000027605	Acss2		ENSMUSG00000072763	5430403G16Rik
			ENSMUSG00000049489	Ccnq		ENSMUSG00000022247	Brix1
			ENSMUSG00000025139	Tollip		ENSMUSG00000018841	Rad51d
			ENSMUSG00000032712	Resf1		ENSMUSG00000104951	Gm43413
			ENSMUSG00000027313	Chac1		ENSMUSG00000031700	Gpt2
			ENSMUSG00000097633	Gm16617		ENSMUSG00000076961	Gm23251
			ENSMUSG00000009995	Taz		ENSMUSG00000095362	Gm14325
			ENSMUSG00000024420	Zfp521		ENSMUSG00000027661	Slc2a10
			ENSMUSG00000043207	Zmpste24		ENSMUSG00000082052	Ywhaq-ps2
			ENSMUSG00000022807	Osbpl11		ENSMUSG00000031787	Katnb1
			ENSMUSG00000059912	Rpl21-ps6		ENSMUSG00000021951	Eef1akmt1
			ENSMUSG00000045521	Tssk2		ENSMUSG00000054752	Fsd1l
			ENSMUSG00000071722	Spin4		ENSMUSG00000114016	Gm47258
			ENSMUSG00000003534	Ddr1		ENSMUSG00000026788	Zbtb43
			ENSMUSG00000057093	Zfp607b		ENSMUSG00000015247	Nipsnap3b
			ENSMUSG00000046711	Hmga1		ENSMUSG00000022961	Son
			ENSMUSG00000001663	Gstt1		ENSMUSG00000038990	Cables2
			ENSMUSG00000093921	Gm23864		ENSMUSG00000031077	Fadd
			ENSMUSG00000028451	1700022I11Rik		ENSMUSG00000112729	Gm46231
			ENSMUSG00000024952	Rps6ka4		ENSMUSG00000106631	Gm42669
			ENSMUSG00000023156	Rpp14		ENSMUSG00000032046	Abhd12
			ENSMUSG00000034168	Irf2bpl		ENSMUSG00000027368	Dusp2
			ENSMUSG00000026341	Actr3		ENSMUSG00000026674	Ddr2
			ENSMUSG00000089762	Ier5l		ENSMUSG00000009569	Mrtfb
			ENSMUSG00000062234	Gak		ENSMUSG00000006057	Atp5g1
			ENSMUSG00000112756	Gm48014		ENSMUSG00000104735	C130075A20Rik
			ENSMUSG00000034333	Zbed4		ENSMUSG00000096768	Gm47283
			ENSMUSG00000025958	Creb1		ENSMUSG00000066324	Impad1
			ENSMUSG00000052783	Grk4		ENSMUSG00000027962	Vcam1
			ENSMUSG00000038172	Ttc39b		ENSMUSG00000090841	Myl6
			ENSMUSG00000094441	Zfp955a		ENSMUSG00000014402	Tsg101
			ENSMUSG00000069114	Zbtb10		ENSMUSG00000037216	Lipt1
			ENSMUSG00000026596	Abl2		ENSMUSG00000011832	Evi5l
			ENSMUSG00000032786	Alas1		ENSMUSG00000029610	Aimp2
			ENSMUSG00000035293	G2e3		ENSMUSG00000101660	Gm18666
			ENSMUSG00000025470	Zfp511		ENSMUSG00000029165	Agbl5
			ENSMUSG00000069300	H2bc11		ENSMUSG00000081277	Gm15285
			ENSMUSG00000020777	Acox1		ENSMUSG00000021701	Plk2
			ENSMUSG00000034317	Trim59		ENSMUSG00000033554	Dph5
			ENSMUSG00000097242	#N/A		ENSMUSG00000063200	Nol7
			ENSMUSG00000026203	Dnajb2		ENSMUSG00000028394	Pole3
			ENSMUSG00000021893	Capn7		ENSMUSG00000038446	Cdc40
			ENSMUSG00000039158	Akna		ENSMUSG00000040731	Eif4h
			ENSMUSG00000031788	Kifc3		ENSMUSG00000033629	Hacd3
			ENSMUSG00000001729	Akt1		ENSMUSG00000035596	Mboat7
			ENSMUSG00000027822	Slc33a1		ENSMUSG00000074465	Gm10701
			ENSMUSG00000079053	Gm14010		ENSMUSG00000092417	Gpank1
			ENSMUSG00000037966	Ninj1		ENSMUSG00000069014	Gm5641
			ENSMUSG00000043183	Simc1		ENSMUSG00000021948	Prkcd
			ENSMUSG00000082575	Eef2-ps2		ENSMUSG00000040532	Abhd11
			ENSMUSG00000088504	Gm26490		ENSMUSG00000036893	Ehmt1
			ENSMUSG00000060487	Samd5		ENSMUSG00000061244	Exoc5
			ENSMUSG00000008226	Scrn3		ENSMUSG00000004897	Hdgf
			ENSMUSG00000031596	Slc7a2		ENSMUSG00000085791	Rpl30-ps9
			ENSMUSG00000030770	Parva		ENSMUSG00000025358	Cdk2
			ENSMUSG00000032602	Slc25a20		ENSMUSG00000020523	Fam114a2
			ENSMUSG00000039523	Cep104		ENSMUSG00000026112	Coa5
			ENSMUSG00000029056	Pank4		ENSMUSG00000027944	Hax1
			ENSMUSG00000024515	Smad4		ENSMUSG00000037949	Ano10
			ENSMUSG00000107721	Gm44261		ENSMUSG00000022752	Tomm70a
			ENSMUSG00000007617	Homer1		ENSMUSG00000026098	Pms1
			ENSMUSG00000020668	Kif3c		ENSMUSG00000035337	Uchl4
			ENSMUSG00000062210	Tnfaip8		ENSMUSG00000114458	Gm47551
			ENSMUSG00000032437	Stt3b		ENSMUSG00000001774	Chordc1
			ENSMUSG00000104784	Gm42984		ENSMUSG00000108778	Gm20083
			ENSMUSG00000029072	Tas1r3		ENSMUSG00000021211	Akr1c12
			ENSMUSG00000074868	Gm6478		ENSMUSG00000024081	Cebpz
			ENSMUSG00000105842	Gm43329		ENSMUSG00000114827	Gm46432
			ENSMUSG00000016921	Srsf6		ENSMUSG00000032579	Hemk1
			ENSMUSG00000114907	Gm47794		ENSMUSG00000075273	Ttc30b
			ENSMUSG00000004508	Gab2		ENSMUSG00000001123	Lgals9
			ENSMUSG00000083474	Gm15267		ENSMUSG00000113423	Gm3791
			ENSMUSG00000033644	Piwil2		ENSMUSG00000035171	1110059E24Rik
			ENSMUSG00000037847	Nmrk1		ENSMUSG00000097554	#N/A
			ENSMUSG00000113907	Gm47167		ENSMUSG00000007038	Neu1
			ENSMUSG00000030166	Rad52		ENSMUSG00000040918	Slc19a2
			ENSMUSG00000097660	#N/A		ENSMUSG00000041740	Rnf10
			ENSMUSG00000034485	Uaca		ENSMUSG00000101335	Gm28229
			ENSMUSG00000031066	Usp11		ENSMUSG00000056771	Gm10010
			ENSMUSG00000038776	Ephx1		ENSMUSG00000048170	Mcmbp
			ENSMUSG00000111496	Gm47483		ENSMUSG00000021072	Tmx1
			ENSMUSG00000109812	Gm45640		ENSMUSG00000083718	Ccnb2-ps
			ENSMUSG00000102559	Gm37570		ENSMUSG00000027770	Dhx36
			ENSMUSG00000010095	Slc3a2		ENSMUSG00000048707	Tprn
			ENSMUSG00000090334	Gm17149		ENSMUSG00000053038	Gm6180
			ENSMUSG00000023150	Ivns1abp		ENSMUSG00000028920	Fbxo42
			ENSMUSG00000030103	Bhlhe40		ENSMUSG00000041360	Pum3
			ENSMUSG00000064342	mt-Ti		ENSMUSG00000102385	Gm38144
			ENSMUSG00000113240	Gm48338		ENSMUSG00000051586	Mical3
			ENSMUSG00000047648	Fbxo30		ENSMUSG00000036478	Btg1
			ENSMUSG00000083554	Gm6645		ENSMUSG00000114500	Gm8983
			ENSMUSG00000049929	Lpar4		ENSMUSG00000106858	Gm43844
			ENSMUSG00000034931	Dhx8		ENSMUSG00000073647	Gm10557
			ENSMUSG00000066389	Rpl31-ps1		ENSMUSG00000067001	Serpinb7
			ENSMUSG00000000489	Pdgfb		ENSMUSG00000090544	Gm6576
			ENSMUSG00000003032	Klf4		ENSMUSG00000000171	Sdhd
			ENSMUSG00000077391	Gm24336		ENSMUSG00000063953	Amd2
			ENSMUSG00000108314	Prkcz2		ENSMUSG00000112941	Gm48623
			ENSMUSG00000035745	Grin3b		ENSMUSG00000044217	Aqp5
			ENSMUSG00000030287	Itpr2		ENSMUSG00000041319	Thoc6
			ENSMUSG00000034973	Dop1a		ENSMUSG00000084093	Gm16418
			ENSMUSG00000102662	Gm38377		ENSMUSG00000091780	Sco2
			ENSMUSG00000034209	Rasl10a		ENSMUSG00000103839	Gm37607
			ENSMUSG00000034707	Gns		ENSMUSG00000030374	Strn4
			ENSMUSG00000063021	H2ac15		ENSMUSG00000106205	C230096K16Rik
			ENSMUSG00000035373	Ccl7		ENSMUSG00000041559	Fmod
			ENSMUSG00000096377	Mir5123		ENSMUSG00000075268	Gm10819
			ENSMUSG00000052837	Junb		ENSMUSG00000106751	Gm42467
			ENSMUSG00000108478	Gm19514		ENSMUSG00000025875	Tspan17
			ENSMUSG00000037621	Atoh8		ENSMUSG00000047714	Ppp1r2
			ENSMUSG00000055633	Zfp580		ENSMUSG00000115484	Gm33121
			ENSMUSG00000031974	Abcb10		ENSMUSG00000052298	Cdc42se2
			ENSMUSG00000060411	Npn2		ENSMUSG00000024908	Ppp6r3
			ENSMUSG00000060166	Zdhhc8		ENSMUSG00000070699	Sars2
			ENSMUSG00000066363	Serpina3f		ENSMUSG00000027597	Ahcy
			ENSMUSG00000021831	Ero1l		ENSMUSG00000102827	Gm8242
			ENSMUSG00000027221	Chst1		ENSMUSG00000085704	4921531C22Rik
			ENSMUSG00000037126	Psd		ENSMUSG00000026471	Mr1
			ENSMUSG00000028634	Hivep3		ENSMUSG00000032633	Flcn
			ENSMUSG00000028789	Azin2		ENSMUSG00000026211	Obsl1
			ENSMUSG00000022565	Plec		ENSMUSG00000098146	Gm26935
			ENSMUSG00000080716	Gm13503		ENSMUSG00000002416	Ndufb2
			ENSMUSG00000108610	Gm29725		ENSMUSG00000029571	Tmem106b
			ENSMUSG00000031523	Dlc1		ENSMUSG00000114362	4933433G19Rik
			ENSMUSG00000050628	Ubald2		ENSMUSG00000065592	Mir145a
			ENSMUSG00000033909	Usp36		ENSMUSG00000031903	Pla2g15
			ENSMUSG00000040033	Stat2		ENSMUSG00000077506	Scarna9
			ENSMUSG00000085766	2810430I11Rik		ENSMUSG00000082399	Gm14036
			ENSMUSG00000016918	Sulf1		ENSMUSG00000087347	1700047K16Rik
			ENSMUSG00000087400	Gm15270		ENSMUSG00000023912	Slc25a27
			ENSMUSG00000042599	Kdm7a		ENSMUSG00000038524	Fchsd1
			ENSMUSG00000041773	Enc1		ENSMUSG00000023391	Dlx2
			ENSMUSG00000064917	Gm22574		ENSMUSG00000060591	Ifitm2
			ENSMUSG00000000056	Narf		ENSMUSG00000097337	#N/A
			ENSMUSG00000017776	Crk		ENSMUSG00000042446	Zmym4
			ENSMUSG00000100825	Itpa-ps2		ENSMUSG00000058454	Dhcr7
			ENSMUSG00000090216	Gm16549		ENSMUSG00000108696	Gm5738
			ENSMUSG00000033059	Pygb		ENSMUSG00000016252	Atp5e
			ENSMUSG00000032641	Gpr19		ENSMUSG00000058013	44085
			ENSMUSG00000002791	Pdxk-ps		ENSMUSG00000047988	4933428G20Rik
			ENSMUSG00000054469	Lclat1		ENSMUSG00000022420	Dnal4
			ENSMUSG00000086296	D030055H07Rik		ENSMUSG00000046380	Jrk
			ENSMUSG00000021400	Wrnip1		ENSMUSG00000018547	Pip4k2b
			ENSMUSG00000027194	Ttc17		ENSMUSG00000068267	Cenpb
			ENSMUSG00000079501	Gm5138		ENSMUSG00000072847	A530017D24Rik
			ENSMUSG00000054582	Pabpc1l		ENSMUSG00000034968	Lbx2
			ENSMUSG00000108100	Gm5876		ENSMUSG00000026333	Gin1
			ENSMUSG00000086004	Gm7805		ENSMUSG00000090500	Gm17057
			ENSMUSG00000021765	Fst		ENSMUSG00000019868	Vta1
			ENSMUSG00000033855	Ston1		ENSMUSG00000030842	Lamtor1
			ENSMUSG00000053175	Bcl3		ENSMUSG00000109876	Gm45449
			ENSMUSG00000078173	Lenep		ENSMUSG00000086589	Gm12915
			ENSMUSG00000024384	Iws1		ENSMUSG00000073176	Zfp449
			ENSMUSG00000001467	Cyp51		ENSMUSG00000075609	Gm7935
			ENSMUSG00000009633	G0s2		ENSMUSG00000034488	Edil3
			ENSMUSG00000076281	Gm24270		ENSMUSG00000049421	Zfp260
			ENSMUSG00000039714	Cplx3		ENSMUSG00000109168	Gm44709
			ENSMUSG00000112105	Rps7-ps2		ENSMUSG00000030269	Mtmr14
			ENSMUSG00000101555	Gm28731		ENSMUSG00000080892	Gm9266
			ENSMUSG00000049940	Pgrmc2		ENSMUSG00000028917	Plekhm2
			ENSMUSG00000020250	Txnrd1		ENSMUSG00000090137	Uba52
			ENSMUSG00000045411	2410002F23Rik		ENSMUSG00000083084	Gm14667
			ENSMUSG00000089281	Scarna6		ENSMUSG00000038500	Prr3
			ENSMUSG00000078922	Tgtp1		ENSMUSG00000020580	Rock2
			ENSMUSG00000107954	Gm43942		ENSMUSG00000064354	mt-Co2
			ENSMUSG00000065037	Rn7sk		ENSMUSG00000099881	2810013P06Rik
			ENSMUSG00000113606	Gm47441		ENSMUSG00000097041	Pafah1b1-ps1
			ENSMUSG00000025626	Phf6		ENSMUSG00000062070	Pgk1
			ENSMUSG00000085099	Gm16288		ENSMUSG00000024210	Ip6k3
			ENSMUSG00000108126	Gm43909		ENSMUSG00000027831	Veph1
			ENSMUSG00000030126	Tmcc1		ENSMUSG00000087590	Epb41l4aos
			ENSMUSG00000030074	Gxylt2		ENSMUSG00000082901	Gm14323
			ENSMUSG00000040550	Otud6b		ENSMUSG00000026880	Stom
			ENSMUSG00000029073	Cptp		ENSMUSG00000083337	Gm11539
			ENSMUSG00000027663	Zmat3		ENSMUSG00000018648	Dusp14
			ENSMUSG00000039840	Epg5		ENSMUSG00000051984	Sec31b
			ENSMUSG00000028128	F3		ENSMUSG00000073563	Csnk1g3
			ENSMUSG00000037992	Rara		ENSMUSG00000037437	Adam32
			ENSMUSG00000074170	Plekhf1		ENSMUSG00000019082	Slc25a22
			ENSMUSG00000029484	Anxa3		ENSMUSG00000028385	Snx30
			ENSMUSG00000004655	Aqp1		ENSMUSG00000022995	Enah
			ENSMUSG00000002602	Axl		ENSMUSG00000096434	Gm22129
			ENSMUSG00000023087	Noct		ENSMUSG00000018166	Erbb3
			ENSMUSG00000025185	Loxl4		ENSMUSG00000079737	3110001I22Rik
			ENSMUSG00000009079	Ewsr1		ENSMUSG00000006699	Cdc42
			ENSMUSG00000059811	Atl2		ENSMUSG00000047227	Gm527
			ENSMUSG00000021945	Zmym2		ENSMUSG00000097417	#N/A
			ENSMUSG00000071342	Lsmem1		ENSMUSG00000026349	Ccnt2
			ENSMUSG00000029767	Calu		ENSMUSG00000113902	Ndufb1-ps
			ENSMUSG00000024754	Cemip2		ENSMUSG00000103355	Gm2147
			ENSMUSG00000036430	Tbcc		ENSMUSG00000029477	Morn3
			ENSMUSG00000060708	Bloc1s4		ENSMUSG00000086859	Snhg20
			ENSMUSG00000031565	Fgfr1		ENSMUSG00000030068	Gm20696
			ENSMUSG00000073557	Ppp1r12b		ENSMUSG00000015994	Fnta
			ENSMUSG00000049739	Zfp646		ENSMUSG00000095600	Gm9457
			ENSMUSG00000102923	Gm31728		ENSMUSG00000039789	Zfp597
			ENSMUSG00000021115	Vrk1		ENSMUSG00000032097	Ddx6
			ENSMUSG00000021306	Gpr137b		ENSMUSG00000003581	Rnf215
			ENSMUSG00000020092	Pald1		ENSMUSG00000114637	Gm47851
			ENSMUSG00000028270	Gbp2		ENSMUSG00000029919	Hpgds
			ENSMUSG00000028927	Padi2		ENSMUSG00000114547	Gm3226
			ENSMUSG00000000085	Scmh1		ENSMUSG00000039206	Daglb
			ENSMUSG00000017631	Abr		ENSMUSG00000048450	Msx1
			ENSMUSG00000028461	Ccdc107		ENSMUSG00000027509	Rae1
			ENSMUSG00000025921	Rdh10		ENSMUSG00000031370	Zrsr2
			ENSMUSG00000109363	Gm44668		ENSMUSG00000029012	Orc5
			ENSMUSG00000064336	mt-Tf		ENSMUSG00000026867	Gapvd1
			ENSMUSG00000105586	Gm43009		ENSMUSG00000049800	Sertad2
			ENSMUSG00000058690	Ccser2		ENSMUSG00000020070	Rufy2
			ENSMUSG00000101337	Dnah7c		ENSMUSG00000048920	Fkrp
			ENSMUSG00000080626	Mir1192		ENSMUSG00000094973	Eif4a3l1
			ENSMUSG00000021709	Erbin		ENSMUSG00000021546	Hnrnpk
			ENSMUSG00000055660	Mettl4		ENSMUSG00000038141	Tmem181a
			ENSMUSG00000085999	Gm13411		ENSMUSG00000072381	Gm10355
			ENSMUSG00000020635	Fkbp1b		ENSMUSG00000093594	Gm20707
			ENSMUSG00000048285	Frmd6		ENSMUSG00000091223	Gm8775
			ENSMUSG00000079036	Alkbh1		ENSMUSG00000028795	Ccdc28b
			ENSMUSG00000074280	Gm6166		ENSMUSG00000090564	A430057M04Rik
			ENSMUSG00000064427	Gm22748		ENSMUSG00000075420	Smim6
			ENSMUSG00000110654	Gm45746		ENSMUSG00000054302	Eapp
			ENSMUSG00000099913	Gm28551		ENSMUSG00000054405	Dnajc8
			ENSMUSG00000049804	Armcx4		ENSMUSG00000048410	Zfp407
			ENSMUSG00000090222	Ifi203-ps		ENSMUSG00000010911	Apip
			ENSMUSG00000107478	Gm45234		ENSMUSG00000027204	Fbn1
			ENSMUSG00000111246	4930517E14Rik		ENSMUSG00000070814	Zswim9
			ENSMUSG00000051557	Pusl1		ENSMUSG00000027954	Efna1
			ENSMUSG00000028439	Fam219a		ENSMUSG00000033720	Sfxn5
			ENSMUSG00000046062	Ppp1r15b		ENSMUSG00000042590	Ipo11
			ENSMUSG00000112822	A130012E19Rik		ENSMUSG00000042506	Usp22
			ENSMUSG00000034487	Poglut3		ENSMUSG00000113472	Gm47602
			ENSMUSG00000045962	Wnk1		ENSMUSG00000020160	Meis1
			ENSMUSG00000000826	Dnajc5		ENSMUSG00000021768	Dusp13
			ENSMUSG00000107020	Gm6051		ENSMUSG00000001576	Ergic1
			ENSMUSG00000044167	Foxo1		ENSMUSG00000112442	Gm47992
			ENSMUSG00000031626	Sorbs2		ENSMUSG00000028163	Nfkb1
			ENSMUSG00000034394	Lif		ENSMUSG00000028191	Bcl10
			ENSMUSG00000038268	Ovca2		ENSMUSG00000024782	Ak3
			ENSMUSG00000021067	Sav1		ENSMUSG00000084986	Gm16224
			ENSMUSG00000037887	Dusp8		ENSMUSG00000065944	Rnu2-10
			ENSMUSG00000030116	Mfap5		ENSMUSG00000026142	Rhbdd1
			ENSMUSG00000032012	Nectin1		ENSMUSG00000058729	Lin9
			ENSMUSG00000013275	Slc41a1		ENSMUSG00000073889	Il11ra1
			ENSMUSG00000043468	Adam30		ENSMUSG00000039849	Pcif1
			ENSMUSG00000092188	Gm20471		ENSMUSG00000109255	Gm7407
			ENSMUSG00000029371	Cxcl5		ENSMUSG00000038400	Pmepa1
			ENSMUSG00000022100	Xpo7		ENSMUSG00000059658	Gm16379
			ENSMUSG00000102914	Gm35106		ENSMUSG00000094256	Rpl21-ps7
			ENSMUSG00000032014	Oaf		ENSMUSG00000031143	Ccdc22
			ENSMUSG00000047909	Ankrd16		ENSMUSG00000030469	Zfp719
			ENSMUSG00000031232	Magt1		ENSMUSG00000086392	Mccc1os
			ENSMUSG00000100967	Gm29666		ENSMUSG00000040940	Arhgef1
			ENSMUSG00000050244	Heatr1		ENSMUSG00000026276	44076
			ENSMUSG00000050765	Gm5084		ENSMUSG00000100228	Gm29257
			ENSMUSG00000030020	Prickle2		ENSMUSG00000015656	Hspa8
			ENSMUSG00000036052	Dnajb5		ENSMUSG00000090319	Gm4462
			ENSMUSG00000014932	Yes1		ENSMUSG00000115305	Gm30584
			ENSMUSG00000000131	Xpo6		ENSMUSG00000093798	Gm8355
			ENSMUSG00000025503	Taldo1		ENSMUSG00000031107	Rbmx2
			ENSMUSG00000006442	Srm		ENSMUSG00000087385	Frg2f1
			ENSMUSG00000073062	Zxdb		ENSMUSG00000027634	Ndrg3
			ENSMUSG00000026490	Cdc42bpa		ENSMUSG00000019124	Scrn1
			ENSMUSG00000095419	Gm14328		ENSMUSG00000022754	Tmem45a
			ENSMUSG00000039230	Tbcd		ENSMUSG00000024018	Ccdc167
			ENSMUSG00000001630	Stk38l		ENSMUSG00000092246	Gm20493
			ENSMUSG00000021054	Sgpp1		ENSMUSG00000022664	Slc35a5
			ENSMUSG00000092358	Gm20430		ENSMUSG00000097633	Gm16617
			ENSMUSG00000027331	Knstrn		ENSMUSG00000115270	5430430K15Rik
			ENSMUSG00000026193	Fn1		ENSMUSG00000059669	Taf1b
			ENSMUSG00000107596	Gm18913		ENSMUSG00000018417	Myo1b
			ENSMUSG00000113965	A730091E23Rik		ENSMUSG00000089542	Gm25835
			ENSMUSG00000042751	Nmnat2		ENSMUSG00000059866	Tnip2
			ENSMUSG00000025226	Fbxl15		ENSMUSG00000003534	Ddr1
			ENSMUSG00000028339	Col15a1		ENSMUSG00000068243	Gm7079
			ENSMUSG00000025577	Cbx2		ENSMUSG00000031312	Itgb1bp2
			ENSMUSG00000028246	Faxc		ENSMUSG00000046711	Hmga1
			ENSMUSG00000024976	Shoc2		ENSMUSG00000106863	Gm42109
			ENSMUSG00000002957	Ap2a2		ENSMUSG00000001663	Gstt1
			ENSMUSG00000005417	Mprip		ENSMUSG00000084052	Gm11745
			ENSMUSG00000103569	Gm38067		ENSMUSG00000081227	Gm13082
			ENSMUSG00000071650	Ganab		ENSMUSG00000082013	Gm13216
			ENSMUSG00000026166	Ccl20		ENSMUSG00000082109	Rpl19-ps12
			ENSMUSG00000030849	Fgfr2		ENSMUSG00000042694	Stn1
			ENSMUSG00000032436	Cmtm7		ENSMUSG00000079029	Gm5662
			ENSMUSG00000047030	Spata2		ENSMUSG00000028062	Lamtor2
			ENSMUSG00000010067	Rassf1		ENSMUSG00000089762	Ier5l
			ENSMUSG00000000078	Klf6		ENSMUSG00000007670	Khsrp
			ENSMUSG00000020114	Cand1		ENSMUSG00000059288	Cdyl
			ENSMUSG00000110558	Gm45779		ENSMUSG00000112756	Gm48014
			ENSMUSG00000000776	Polr3d		ENSMUSG00000090625	Gm20721
			ENSMUSG00000045672	Col27a1		ENSMUSG00000020993	Trappc6b
			ENSMUSG00000027630	Tbl1xr1		ENSMUSG00000034959	Rubcnl
			ENSMUSG00000085573	Gm15418		ENSMUSG00000094417	Gm13243
			ENSMUSG00000027952	Pmvk		ENSMUSG00000062098	Btbd3
			ENSMUSG00000080715	Gm5406		ENSMUSG00000080054	Rpl12-ps1
			ENSMUSG00000022346	Myc		ENSMUSG00000062944	9130023H24Rik
			ENSMUSG00000014547	Wdfy2		ENSMUSG00000046961	Gpr156
			ENSMUSG00000098332	2310009A05Rik		ENSMUSG00000109656	Gm45548
			ENSMUSG00000067199	Frat1		ENSMUSG00000032786	Alas1
			ENSMUSG00000039449	Prpf18		ENSMUSG00000023495	Pcbp4
			ENSMUSG00000020359	Phykpl		ENSMUSG00000020777	Acox1
			ENSMUSG00000081894	Gm14212		ENSMUSG00000034317	Trim59
			ENSMUSG00000028889	Yrdc		ENSMUSG00000103195	Gm37644
			ENSMUSG00000032185	Carm1		ENSMUSG00000083933	Gm15515
			ENSMUSG00000084894	#N/A		ENSMUSG00000026203	Dnajb2
			ENSMUSG00000072812	Ahnak2		ENSMUSG00000036093	Arl5a
			ENSMUSG00000025856	Pdgfa		ENSMUSG00000096010	H4f16
			ENSMUSG00000082706	Gm11663		ENSMUSG00000030509	Asb7
			ENSMUSG00000081793	5730416F02Rik		ENSMUSG00000002748	Baz1b
			ENSMUSG00000042699	Dhx9		ENSMUSG00000074578	Zfas1
			ENSMUSG00000091079	Gm17105		ENSMUSG00000020832	Eral1
			ENSMUSG00000071253	Slc25a16		ENSMUSG00000037960	Card19
			ENSMUSG00000045064	Zc2hc1c		ENSMUSG00000043439	Epop
			ENSMUSG00000083748	Gm11662		ENSMUSG00000059005	Hnrnpa3
			ENSMUSG00000057982	Zfp809		ENSMUSG00000020534	Shmt1
			ENSMUSG00000083513	Olfr647-ps1		ENSMUSG00000097684	Gm26645
			ENSMUSG00000046229	Scand1		ENSMUSG00000020399	Havcr2
			ENSMUSG00000022518	4930562C15Rik		ENSMUSG00000038213	Tapbpl
			ENSMUSG00000043940	Wdfy3		ENSMUSG00000037474	Dtl
			ENSMUSG00000038085	Cnbd2		ENSMUSG00000071181	3830408C21Rik
			ENSMUSG00000080860	Gm13815		ENSMUSG00000088504	Gm26490
			ENSMUSG00000112239	Gm17823		ENSMUSG00000002797	Ggct
			ENSMUSG00000004952	Rasa4		ENSMUSG00000004748	Mtfp1
			ENSMUSG00000028680	Plk3		ENSMUSG00000109279	Gm45220
			ENSMUSG00000022687	Boc		ENSMUSG00000039473	Ubn1
			ENSMUSG00000090877	Hspa1b		ENSMUSG00000039828	Wdr70
			ENSMUSG00000114797	Gm49336		ENSMUSG00000031596	Slc7a2
			ENSMUSG00000028771	Ptpn12		ENSMUSG00000039523	Cep104
			ENSMUSG00000039633	Lonrf1		ENSMUSG00000032763	Ilvbl
			ENSMUSG00000104639	Gm42939		ENSMUSG00000085035	Gm12031
			ENSMUSG00000024014	Pim1		ENSMUSG00000026049	Tex30
			ENSMUSG00000066626	Gm5121		ENSMUSG00000033707	Lrrc24
			ENSMUSG00000025429	Pstpip2		ENSMUSG00000115564	Gm49199
			ENSMUSG00000027132	Katnbl1		ENSMUSG00000072214	44079
			ENSMUSG00000040139	9430038I01Rik		ENSMUSG00000026696	Vamp4
			ENSMUSG00000022360	Atad2		ENSMUSG00000022340	Sybu
			ENSMUSG00000073700	Klhl21		ENSMUSG00000030122	Ptms
			ENSMUSG00000102967	Gm37946		ENSMUSG00000032437	Stt3b
			ENSMUSG00000022507	1810013L24Rik		ENSMUSG00000104560	Gm8115
			ENSMUSG00000108452	4930413G21Rik		ENSMUSG00000039452	Snx22
			ENSMUSG00000060803	Gstp1		ENSMUSG00000029804	Herc3
			ENSMUSG00000041797	Abca9		ENSMUSG00000084946	Dlx1as
			ENSMUSG00000030887	Pdzd9		ENSMUSG00000105842	Gm43329
			ENSMUSG00000042271	Nxt2		ENSMUSG00000033781	Asb13
			ENSMUSG00000054519	Zfp867		ENSMUSG00000109640	Gm45413
			ENSMUSG00000024277	Mapre2		ENSMUSG00000066362	Rps13-ps1
			ENSMUSG00000007216	Zfp775		ENSMUSG00000028468	Rgp1
			ENSMUSG00000046623	Gjb4		ENSMUSG00000047554	Tmem41b
			ENSMUSG00000084411	Gm11510		ENSMUSG00000007646	Rad51c
			ENSMUSG00000027472	Pdrg1		ENSMUSG00000027490	E2f1
			ENSMUSG00000015944	Castor2		ENSMUSG00000014470	Rnf166
			ENSMUSG00000026187	Xrcc5		ENSMUSG00000053390	Zfp952
			ENSMUSG00000028967	Errfi1		ENSMUSG00000030852	Tacc2
			ENSMUSG00000074794	Arrdc3		ENSMUSG00000080969	Taf9-ps
			ENSMUSG00000033237	Arid2		ENSMUSG00000016510	Mtif3
			ENSMUSG00000032766	Gng11		ENSMUSG00000040651	Tasor
			ENSMUSG00000051172	Olfr672		ENSMUSG00000032403	2300009A05Rik
			ENSMUSG00000026259	Ngef		ENSMUSG00000020961	Ston2
			ENSMUSG00000040520	Manea		ENSMUSG00000005148	Klf5
			ENSMUSG00000079444	Gm21981		ENSMUSG00000114179	Eif1-ps2
			ENSMUSG00000115379	Gm48990		ENSMUSG00000092384	Gm4189
			ENSMUSG00000114875	Gm30363		ENSMUSG00000047648	Fbxo30
			ENSMUSG00000109181	Gm5605		ENSMUSG00000113647	Gm47210
			ENSMUSG00000083900	Gm13294		ENSMUSG00000026766	Mmadhc
			ENSMUSG00000020256	Aldh1l2		ENSMUSG00000000489	Pdgfb
			ENSMUSG00000097494	4933406C10Rik		ENSMUSG00000029313	Aff1
			ENSMUSG00000086695	Gm15247		ENSMUSG00000028975	Pex14
			ENSMUSG00000053199	Arhgap20		ENSMUSG00000104903	Gm43707
			ENSMUSG00000023017	Asic1		ENSMUSG00000083796	Gm13369
			ENSMUSG00000082931	Gm13586		ENSMUSG00000052926	Rnaseh2a
			ENSMUSG00000022483	Col2a1		ENSMUSG00000090946	Ccdc71l
			ENSMUSG00000046311	Zfp62		ENSMUSG00000024286	Ccny
			ENSMUSG00000031765	Mt1		ENSMUSG00000057133	Chd6
			ENSMUSG00000070167	Snora57		ENSMUSG00000082543	Gm14336
			ENSMUSG00000024983	Vti1a		ENSMUSG00000093559	Gm20705
			ENSMUSG00000069305	Hist1h4n		ENSMUSG00000070730	Rmdn3
			ENSMUSG00000027777	Schip1		ENSMUSG00000040569	Slc26a7
			ENSMUSG00000025873	Faf2		ENSMUSG00000033016	Nfatc1
			ENSMUSG00000035948	Acss3		ENSMUSG00000025278	Flnb
			ENSMUSG00000024098	Twsg1		ENSMUSG00000108260	Gm3793
			ENSMUSG00000050721	Plekho2		ENSMUSG00000025008	Tctn3
			ENSMUSG00000081888	Spcs2-ps		ENSMUSG00000035373	Ccl7
			ENSMUSG00000022865	Cxadr		ENSMUSG00000106108	Gm43221
			ENSMUSG00000050989	Selenon		ENSMUSG00000047965	Rpl9-ps7
			ENSMUSG00000080994	Gm13464		ENSMUSG00000096681	Rps19-ps1
			ENSMUSG00000106623	Gm43335		ENSMUSG00000112150	9530018F02Rik
			ENSMUSG00000062248	Cks2		ENSMUSG00000114285	Gm47773
			ENSMUSG00000034880	Mrpl34		ENSMUSG00000072849	Serpina1e
			ENSMUSG00000022895	Ets2		ENSMUSG00000054342	Kcnn4
			ENSMUSG00000021959	Lats2		ENSMUSG00000055633	Zfp580
			ENSMUSG00000081550	Gm15877		ENSMUSG00000106472	Gm43111
			ENSMUSG00000018800	Abca5		ENSMUSG00000084303	Gm8216
			ENSMUSG00000026972	Arrdc1		ENSMUSG00000090162	Gm6808
			ENSMUSG00000043415	Otud1		ENSMUSG00000023938	Aars2
			ENSMUSG00000046201	Scaf8		ENSMUSG00000039747	Orai2
			ENSMUSG00000026558	Uck2		ENSMUSG00000024050	Wiz
			ENSMUSG00000052911	Lamb2		ENSMUSG00000115143	Fkbp1a-ps1
			ENSMUSG00000095524	Gm15682		ENSMUSG00000021831	Ero1l
			ENSMUSG00000078249	Hmga1b		ENSMUSG00000046916	Myct1
			ENSMUSG00000032290	Ptpn9		ENSMUSG00000033335	Dnm2
			ENSMUSG00000086721	Gm13750		ENSMUSG00000038679	Trps1
			ENSMUSG00000090272	Mndal		ENSMUSG00000093651	Gm5873
			ENSMUSG00000057967	Fgf18		ENSMUSG00000028016	Ints12
			ENSMUSG00000036989	Trim3		ENSMUSG00000021222	Dcaf4
			ENSMUSG00000004043	Stat5a		ENSMUSG00000109157	Gm44829
			ENSMUSG00000078429	Ctdsp2		ENSMUSG00000063328	Gm9396
			ENSMUSG00000027035	Cers6		ENSMUSG00000097136	#N/A
			ENSMUSG00000008384	Sertad1		ENSMUSG00000034709	Ppp1r21
			ENSMUSG00000022322	Shcbp1		ENSMUSG00000025261	Huwe1
			ENSMUSG00000046879	Irgm1		ENSMUSG00000030718	Ppme1
			ENSMUSG00000058331	Zfp85		ENSMUSG00000035152	Ap2b1
			ENSMUSG00000097121	D130020L05Rik		ENSMUSG00000031523	Dlc1
			ENSMUSG00000095742	CAAA01147332.1		ENSMUSG00000050628	Ubald2
			ENSMUSG00000105201	Gm43362		ENSMUSG00000048799	Cep120
			ENSMUSG00000019851	Perp		ENSMUSG00000033909	Usp36
			ENSMUSG00000032515	Csrnp1		ENSMUSG00000080877	Rpl22-ps1
			ENSMUSG00000024235	Map3k8		ENSMUSG00000082908	Gm13736
			ENSMUSG00000096726	Gm5558		ENSMUSG00000071001	Hrct1
			ENSMUSG00000070644	Etnk2		ENSMUSG00000037149	Ddx1
			ENSMUSG00000106706	C530043K16Rik		ENSMUSG00000035772	Mrps2
			ENSMUSG00000091264	Smim13		ENSMUSG00000029106	Add1
			ENSMUSG00000020362	Cnot6		ENSMUSG00000030835	Nomo1
			ENSMUSG00000105452	Gm5276		ENSMUSG00000078440	Dohh
			ENSMUSG00000021796	Bmpr1a		ENSMUSG00000054404	Slfn5
			ENSMUSG00000091655	Gm8741		ENSMUSG00000036450	Hif1an
			ENSMUSG00000107116	Gm43274		ENSMUSG00000113140	Gm48624
			ENSMUSG00000021775	Nr1d2		ENSMUSG00000029598	Plbd2
			ENSMUSG00000048096	Lmod1		ENSMUSG00000023791	Pigx
			ENSMUSG00000021279	Cdc42bpb		ENSMUSG00000104183	1700054O19Rik
			ENSMUSG00000026113	Inpp4a		ENSMUSG00000106884	Gm20156
			ENSMUSG00000097366	Gm8177		ENSMUSG00000026509	Capn2
			ENSMUSG00000026181	Ppm1f		ENSMUSG00000001143	Lman2l
			ENSMUSG00000101414	Gm29101		ENSMUSG00000023277	Twf2
			ENSMUSG00000030662	Ipo5		ENSMUSG00000057863	Rpl36
			ENSMUSG00000022426	Josd1		ENSMUSG00000028991	Mtor
			ENSMUSG00000027499	Pkia		ENSMUSG00000091985	Gm17354
			ENSMUSG00000026628	Atf3		ENSMUSG00000096780	Tmem181b-ps
			ENSMUSG00000039879	Heca		ENSMUSG00000002057	Foxn1
			ENSMUSG00000039942	Ptger4		ENSMUSG00000106391	Gm42690
			ENSMUSG00000037266	Rsrp1		ENSMUSG00000025854	Fam20c
			ENSMUSG00000037643	Prkci		ENSMUSG00000094955	Gm3699
			ENSMUSG00000026977	43897		ENSMUSG00000068631	Gm7676
			ENSMUSG00000032342	Mto1		ENSMUSG00000054469	Lclat1
			ENSMUSG00000024797	Vps51		ENSMUSG00000027115	Kif18a
			ENSMUSG00000081673	Gm14794		ENSMUSG00000025724	Sec11a
			ENSMUSG00000029577	Ube3b		ENSMUSG00000025791	Pgm1
			ENSMUSG00000020482	Ccdc117		ENSMUSG00000046753	Ccdc66
			ENSMUSG00000024740	Ddb1		ENSMUSG00000055972	2810407A14Rik
			ENSMUSG00000094649	Gm7102		ENSMUSG00000097707	#N/A
			ENSMUSG00000027397	Slc20a1		ENSMUSG00000075706	Gpx4
			ENSMUSG00000108461	AV356131		ENSMUSG00000020736	Nt5c
			ENSMUSG00000040037	Negr1		ENSMUSG00000026356	Dars
			ENSMUSG00000034667	Xpot		ENSMUSG00000015748	Prpf3
			ENSMUSG00000024063	Lbh		ENSMUSG00000001520	Nrip2
			ENSMUSG00000020308	Tpgs1		ENSMUSG00000096981	Gm16845
			ENSMUSG00000022280	Rnf19a		ENSMUSG00000110697	Gm31718
			ENSMUSG00000104969	Gm43445		ENSMUSG00000033845	Mrpl15
			ENSMUSG00000046994	Mars2		ENSMUSG00000029607	Ankrd61
			ENSMUSG00000030303	Far2		ENSMUSG00000040721	Zfhx2
			ENSMUSG00000019518	Ap4m1		ENSMUSG00000034341	Wbp2
			ENSMUSG00000097113	Gm19705		ENSMUSG00000103591	Gm38365
			ENSMUSG00000005225	Plekha8		ENSMUSG00000113753	Gm5791
			ENSMUSG00000036555	Iqce		ENSMUSG00000024544	Ldlrad4
			ENSMUSG00000066357	Wdr6		ENSMUSG00000028582	Cc2d1b
			ENSMUSG00000059839	Zfp874b		ENSMUSG00000024271	Elp2
			ENSMUSG00000020137	Thap2		ENSMUSG00000026479	Lamc2
			ENSMUSG00000095098	Ccdc85b		ENSMUSG00000074220	Zfp382
			ENSMUSG00000104524	Gm37333		ENSMUSG00000049878	Rlf
			ENSMUSG00000079610	Ankrd39		ENSMUSG00000093904	Tomm20
			ENSMUSG00000105176	Gm43668		ENSMUSG00000052031	Tagap1
			ENSMUSG00000029670	Ing3		ENSMUSG00000058093	Zfp729b
			ENSMUSG00000074934	Grem1		ENSMUSG00000028847	Trappc3
			ENSMUSG00000038042	Ptpdc1		ENSMUSG00000068245	Phf11d
			ENSMUSG00000032018	Sc5d		ENSMUSG00000045312	Lhfpl2
			ENSMUSG00000097061	9330151L19Rik		ENSMUSG00000097077	Gm16712
			ENSMUSG00000050029	Rap2c		ENSMUSG00000007892	Rplp1
			ENSMUSG00000038894	Irs2		ENSMUSG00000028557	Rnf11
			ENSMUSG00000039480	Nt5dc1		ENSMUSG00000101555	Gm28731
			ENSMUSG00000018899	Irf1		ENSMUSG00000020250	Txnrd1
			ENSMUSG00000038510	Rpf2		ENSMUSG00000025019	Lcor
			ENSMUSG00000110256	Gm45412		ENSMUSG00000115785	Gm6740
			ENSMUSG00000064356	mt-Atp8		ENSMUSG00000078922	Tgtp1
			ENSMUSG00000030717	Nupr1		ENSMUSG00000107954	Gm43942
			ENSMUSG00000006369	Fbln1		ENSMUSG00000065037	Rn7sk
			ENSMUSG00000028066	Pmf1		ENSMUSG00000113606	Gm47441
			ENSMUSG00000033545	Znrf1		ENSMUSG00000085099	Gm16288
			ENSMUSG00000027076	Timm10		ENSMUSG00000027708	Dcun1d1
			ENSMUSG00000075040	Zfp408		ENSMUSG00000027341	Tmem230
			ENSMUSG00000033184	Tmed7		ENSMUSG00000037772	Mrpl23
			ENSMUSG00000038215	Cep44		ENSMUSG00000089940	Gm4117
			ENSMUSG00000026051	Ecrg4		ENSMUSG00000020072	Pbld2
			ENSMUSG00000053846	Lipg		ENSMUSG00000040690	Col16a1
			ENSMUSG00000087263	Gm15726		ENSMUSG00000030074	Gxylt2
			ENSMUSG00000001021	S100a3		ENSMUSG00000110744	Gm5171
			ENSMUSG00000027983	Cyp2u1		ENSMUSG00000097536	2610037D02Rik
			ENSMUSG00000000628	Hk2		ENSMUSG00000077607	Gm25803
			ENSMUSG00000021277	Traf3		ENSMUSG00000027223	Mapk8ip1
			ENSMUSG00000038828	Tmem214		ENSMUSG00000029484	Anxa3
			ENSMUSG00000112765	9430078K24Rik		ENSMUSG00000026701	Prdx6
			ENSMUSG00000025234	Arih1		ENSMUSG00000046718	Bst2
			ENSMUSG00000064349	mt-Tc		ENSMUSG00000081544	Gm13077
			ENSMUSG00000043017	Ptgir		ENSMUSG00000002602	Axl
			ENSMUSG00000055480	Zfp458		ENSMUSG00000040661	Rad54l2
			ENSMUSG00000020653	Klf11		ENSMUSG00000020780	Srp68
			ENSMUSG00000047649	Cd3eap		ENSMUSG00000103880	Gm37009
			ENSMUSG00000026618	Iars2		ENSMUSG00000081121	Gm12791
			ENSMUSG00000026072	Il1r1		ENSMUSG00000036430	Tbcc
			ENSMUSG00000032555	Topbp1		ENSMUSG00000094249	Gm20091
			ENSMUSG00000020257	Wdr82		ENSMUSG00000035936	Aldh5a1
			ENSMUSG00000025746	Il6		ENSMUSG00000086199	Bcas3os1
			ENSMUSG00000085415	Selenok-ps1		ENSMUSG00000028619	Tceanc2
			ENSMUSG00000064369	mt-Te		ENSMUSG00000035960	Apex1
			ENSMUSG00000043421	Hilpda		ENSMUSG00000032959	Pebp1
			ENSMUSG00000000374	Trappc10		ENSMUSG00000083218	Gm16425
			ENSMUSG00000106246	Gm18867		ENSMUSG00000057762	Gm6169
			ENSMUSG00000031668	Eif2ak3		ENSMUSG00000082028	Gm1826
			ENSMUSG00000001052	Sec24b		ENSMUSG00000018239	Zcchc10
			ENSMUSG00000045996	Polr2k		ENSMUSG00000033307	Mif
			ENSMUSG00000020273	Papolg		ENSMUSG00000106648	Gm43176
			ENSMUSG00000038550	Ciart		ENSMUSG00000089404	Gm24877
			ENSMUSG00000034509	Mad2l1bp		ENSMUSG00000078965	Gm12033
			ENSMUSG00000018476	Kdm6b		ENSMUSG00000038084	Opa1
			ENSMUSG00000020527	Myo19		ENSMUSG00000024121	Atp6v0c
			ENSMUSG00000040128	Pnrc1		ENSMUSG00000089686	Mnd1-ps
			ENSMUSG00000010051	Hyal1		ENSMUSG00000022033	Pbk
			ENSMUSG00000114185	Gm47662		ENSMUSG00000057113	Npm1
			ENSMUSG00000065608	Mirlet7c-2		ENSMUSG00000024829	Mrpl21
			ENSMUSG00000046785	Epm2aip1		ENSMUSG00000025921	Rdh10
			ENSMUSG00000022801	Lrch3		ENSMUSG00000097115	1810019N24Rik
			ENSMUSG00000036860	Mrpl55		ENSMUSG00000075833	Gm22003
			ENSMUSG00000041949	Tango6		ENSMUSG00000039599	Fam149b
			ENSMUSG00000033669	Zfp7		ENSMUSG00000064927	Gm22043
			ENSMUSG00000049411	Tmem241		ENSMUSG00000096177	Gm5070
			ENSMUSG00000034940	Synrg		ENSMUSG00000087496	Gm13523
			ENSMUSG00000023067	Cdkn1a		ENSMUSG00000009035	Tmem184b
			ENSMUSG00000005087	Cd44		ENSMUSG00000021709	Erbin
			ENSMUSG00000071047	Ces1a		ENSMUSG00000115222	Gm49747
			ENSMUSG00000020326	Ccng1		ENSMUSG00000065674	Gm24259
			ENSMUSG00000037204	Atg101		ENSMUSG00000021972	Hmbox1
			ENSMUSG00000022148	Fyb		ENSMUSG00000020635	Fkbp1b
			ENSMUSG00000034430	Zxdc		ENSMUSG00000037706	Cd81
			ENSMUSG00000037112	Sik2		ENSMUSG00000083374	Gm11449
			ENSMUSG00000025016	Tm9sf3		ENSMUSG00000113811	Gm47882
			ENSMUSG00000027395	Polr1b		ENSMUSG00000003363	Pld3
			ENSMUSG00000017707	Serinc3		ENSMUSG00000041845	Rhod
			ENSMUSG00000020648	Dus4l		ENSMUSG00000025584	Pde8a
			ENSMUSG00000027230	Creb3l1		ENSMUSG00000062365	Gm4968
			ENSMUSG00000034173	Zbed5		ENSMUSG00000035045	Zc3h12b
			ENSMUSG00000034120	Srsf2		ENSMUSG00000051615	Rap2a
			ENSMUSG00000086399	Gm16144		ENSMUSG00000058056	Palld
			ENSMUSG00000032802	Srxn1		ENSMUSG00000049804	Armcx4
			ENSMUSG00000019971	Cep290		ENSMUSG00000113752	Gm47817
			ENSMUSG00000029033	Acap3		ENSMUSG00000114886	Gm48432
			ENSMUSG00000028645	Slc2a1		ENSMUSG00000046062	Ppp1r15b
			ENSMUSG00000018916	Csf2		ENSMUSG00000034487	Poglut3
			ENSMUSG00000046058	Eid2		ENSMUSG00000060068	Gm12222
			ENSMUSG00000097857	#N/A		ENSMUSG00000065990	Aurkaip1
			ENSMUSG00000034936	Arl4d		ENSMUSG00000037826	Ppm1k
			ENSMUSG00000024066	Xdh		ENSMUSG00000063754	Gm10136
			ENSMUSG00000027367	Stard7		ENSMUSG00000029516	Cit
			ENSMUSG00000045867	Cradd		ENSMUSG00000025792	Slc25a10
			ENSMUSG00000029265	Dr1		ENSMUSG00000095272	Gm24242
			ENSMUSG00000033576	Apol6		ENSMUSG00000017478	Zc3h18
			ENSMUSG00000087221	BC037032		ENSMUSG00000111082	Gm30934
			ENSMUSG00000113859	Gm7979		ENSMUSG00000017837	Nkiras2
			ENSMUSG00000021285	Ppp1r13b		ENSMUSG00000030271	Ogg1
			ENSMUSG00000042396	Rbm7		ENSMUSG00000092188	Gm20471
			ENSMUSG00000043542	Zc2hc1a		ENSMUSG00000051675	Trim32
			ENSMUSG00000032059	Alg9		ENSMUSG00000093739	Gm20692
			ENSMUSG00000086083	Gm15829		ENSMUSG00000022100	Xpo7
			ENSMUSG00000087640	Gm14798		ENSMUSG00000102914	Gm35106
			ENSMUSG00000028078	Dclk2		ENSMUSG00000068969	Rpl32-ps
			ENSMUSG00000091957	Rps2-ps10		ENSMUSG00000045975	C2cd2
			ENSMUSG00000042677	Zc3h12a		ENSMUSG00000102881	Gm3807
			ENSMUSG00000028211	Trp53inp1		ENSMUSG00000029311	Hsd17b11
			ENSMUSG00000033009	Ogfod1		ENSMUSG00000006288	Ttc5
			ENSMUSG00000058355	Abce1		ENSMUSG00000024205	Rpl36-ps2
			ENSMUSG00000024960	Plcb3		ENSMUSG00000081459	Llph-ps1
			ENSMUSG00000081436	Gm5912		ENSMUSG00000079057	Cyp4v3
			ENSMUSG00000027405	Nop56		ENSMUSG00000079184	Mphosph8
			ENSMUSG00000022178	Ajuba		ENSMUSG00000101502	Rpl7a-ps10
			ENSMUSG00000078786	BC024978		ENSMUSG00000022037	Clu
			ENSMUSG00000102225	Gm37983		ENSMUSG00000098781	Gm28044
			ENSMUSG00000042215	Bag2		ENSMUSG00000030020	Prickle2
			ENSMUSG00000031446	Cul4a		ENSMUSG00000041429	Nthl1
			ENSMUSG00000017715	Pgs1		ENSMUSG00000022898	Vps26c
			ENSMUSG00000041073	Nacad		ENSMUSG00000000131	Xpo6
			ENSMUSG00000032000	Birc3		ENSMUSG00000055839	Elob
			ENSMUSG00000074063	Osgin1		ENSMUSG00000006442	Srm
			ENSMUSG00000081153	Gm11401		ENSMUSG00000005514	Por
			ENSMUSG00000052143	Gm9869		ENSMUSG00000114999	Gm7962
			ENSMUSG00000025786	Zdhhc3		ENSMUSG00000091732	Gm17541
			ENSMUSG00000104309	Gm5846		ENSMUSG00000112808	Gm4739
			ENSMUSG00000034591	Slc41a2		ENSMUSG00000020385	Clk4
			ENSMUSG00000037784	Dzip1l		ENSMUSG00000104277	Gm38299
			ENSMUSG00000045071	E130308A19Rik		ENSMUSG00000032422	Snx14
			ENSMUSG00000053870	Fpgt		ENSMUSG00000020087	Tysnd1
			ENSMUSG00000036402	Gng12		ENSMUSG00000104737	Gm42937
			ENSMUSG00000033075	Senp1		ENSMUSG00000027901	Dennd2d
			ENSMUSG00000015962	1700016C15Rik		ENSMUSG00000071646	Mta2
			ENSMUSG00000103477	5930409G06Rik		ENSMUSG00000115837	9130002K18Rik
			ENSMUSG00000114688	Gm47381		ENSMUSG00000085280	Gm16151
			ENSMUSG00000034158	Lrrc58		ENSMUSG00000108799	Glud-ps
			ENSMUSG00000026933	Camsap1		ENSMUSG00000058357	Gm6612
			ENSMUSG00000032480	Dhx30		ENSMUSG00000070003	Ssbp4
			ENSMUSG00000101814	Gm17807		ENSMUSG00000087624	9230111E07Rik
			ENSMUSG00000065954	Tacc1		ENSMUSG00000027502	Rtf2
			ENSMUSG00000014503	Pkd2l2		ENSMUSG00000025648	Pfkfb4
			ENSMUSG00000108910	Gm44625		ENSMUSG00000020849	Ywhae
			ENSMUSG00000052557	Gan		ENSMUSG00000041632	Mrps27
			ENSMUSG00000046312	Myorg		ENSMUSG00000025226	Fbxl15
			ENSMUSG00000035834	Polr3g		ENSMUSG00000098234	Snhg6
			ENSMUSG00000025612	Bach1		ENSMUSG00000112716	4930471E19Rik
			ENSMUSG00000085183	Wincr1		ENSMUSG00000044645	Gm7334
			ENSMUSG00000040351	Ankib1		ENSMUSG00000024317	Rnf138
			ENSMUSG00000044636	Csrnp2		ENSMUSG00000068329	Htra2
			ENSMUSG00000032508	Myd88		ENSMUSG00000023348	Trip6
			ENSMUSG00000096910	Zfp955b		ENSMUSG00000031357	Syap1
[truncated: 8,998 more rows]

## Sheet: Table S3B
Table S3B: Wt I-I vs. Mock Differentially Expressed Genes
1 hpi					2 hpi					3 hpi
Gene ID	fdr	log2FC	product		Gene ID	fdr	log2FC	product		Gene ID	fdr	log2FC	product
ENSMUSG00000020180	0.0141945	-0.627041	small nuclear ribonucleoprotein D3		ENSMUSG00000020676	0.0494736	inf	chemokine (C-C motif) ligand 11		ENSMUSG00000103827	0.0482787	inf	predicted gene 32950
					ENSMUSG00000032578	0.0142256	4.19164	cytokine inducible SH2-containing protein		ENSMUSG00000079014	0.0251426	7.97098	serine (or cysteine) peptidase inhibitor clade A member 3I
					ENSMUSG00000053113	8.36314e-47	3.59368	suppressor of cytokine signaling 3		ENSMUSG00000042228	0.0878157	5.79304	LYN proto-oncogene Src family tyrosine kinase
					ENSMUSG00000035373	6.38967e-05	2.97573	chemokine (C-C motif) ligand 7		ENSMUSG00000032578	8.14757e-07	5.66194	cytokine inducible SH2-containing protein
					ENSMUSG00000029380	1.27888e-09	2.784	chemokine (C-X-C motif) ligand 1		ENSMUSG00000101337	0.000388623	4.89117	dynein axonemal heavy chain 7C
					ENSMUSG00000021250	3.31944e-25	2.53575	FBJ osteosarcoma oncogene		ENSMUSG00000021250	6.11196e-53	4.55361	FBJ osteosarcoma oncogene
					ENSMUSG00000028789	3.52451e-09	2.4896	antizyme inhibitor 2		ENSMUSG00000030107	0.00835673	4.46676	ubiquitin specific peptidase 18
					ENSMUSG00000070127	0.00164481	2.30405	microRNA 146b		ENSMUSG00000021367	3.34324e-26	4.26944	endothelin 1
					ENSMUSG00000039997	0.00168883	2.29868	interferon activated gene 203		ENSMUSG00000097115	0.0239729	3.81245	RIKEN cDNA 1810019N24 gene
					ENSMUSG00000071637	3.65132e-18	1.79075	CCAAT/enhancer binding protein (C/EBP) delta		ENSMUSG00000112830	0.0694918	3.6926	hypothetical protein
					ENSMUSG00000103560	0.00198693	1.69816	predicted gene 38070		ENSMUSG00000102722	0.0849588	3.33537	predicted gene 37935
					ENSMUSG00000103596	0.0709991	1.62088	predicted gene 37354		ENSMUSG00000041164	0.0497715	3.30959	zinc finger MIZ-type containing 2
					ENSMUSG00000035385	4.92707e-06	1.58549	chemokine (C-C motif) ligand 2		ENSMUSG00000029591	0.00122995	3.30738	uracil DNA glycosylase
					ENSMUSG00000097417	0.00198693	1.53457	predicted gene 26669		ENSMUSG00000084804	0.0871095	3.16943	RIKEN cDNA 1700095J12 gene
					ENSMUSG00000032712	0.0854894	1.52441	RIKEN cDNA 2810474O19 gene		ENSMUSG00000020014	0.0873129	3.14818	cilia and flagella associated protein 54
					ENSMUSG00000024235	0.00457617	1.43634	mitogen-activated protein kinase kinase kinase 8		ENSMUSG00000003545	0.0094027	3.10395	FBJ osteosarcoma oncogene B
					ENSMUSG00000050953	0.0105688	1.3835	gap junction protein alpha 1		ENSMUSG00000102831	0.0490715	2.84616	predicted gene 37382
					ENSMUSG00000038037	2.05899e-11	1.37627	suppressor of cytokine signaling 1		ENSMUSG00000104200	0.0941014	2.68012	predicted gene 37399
					ENSMUSG00000026628	3.52451e-09	1.37277	activating transcription factor 3		ENSMUSG00000035373	7.62522e-09	2.65188	chemokine (C-C motif) ligand 7
					ENSMUSG00000044786	3.23341e-09	1.34463	zinc finger protein 36		ENSMUSG00000085279	0.043348	2.6193	predicted gene 15965
					ENSMUSG00000073274	1.92293e-08	1.23887	predicted gene 14636		ENSMUSG00000057234	0.0153352	2.57942	methyltransferase like 15
					ENSMUSG00000038418	5.26575e-22	1.19627	early growth response 1		ENSMUSG00000041481	0.0132929	2.56264	serine (or cysteine) peptidase inhibitor clade A member 3G
					ENSMUSG00000027313	0.0155138	1.15699	ChaC cation transport regulator 1		ENSMUSG00000018500	1.35724e-11	2.56239	adenosine A2b receptor
					ENSMUSG00000076376	0.0868142	1.14786	microRNA 674		ENSMUSG00000065047	0.088571	2.49714	predicted gene 24045
					ENSMUSG00000105586	0.0481403	1.11994	predicted gene 43009		ENSMUSG00000111212	0.021042	2.45645	hypothetical protein
					ENSMUSG00000020205	2.296e-16	1.02903	pleckstrin homology like domain family A member 1		ENSMUSG00000026930	0.0482787	2.44726	G-protein signalling modulator 1 (AGS3-like C. elegans)
					ENSMUSG00000106001	7.57864e-08	0.92586	predicted gene 42826		ENSMUSG00000027901	0.0577314	2.36031	DENN/MADD domain containing 2D
					ENSMUSG00000031770	0.098854	0.916028	homocysteine-inducible endoplasmic reticulum stress-inducible ubiquitin-like domain member 1		ENSMUSG00000053113	2.45622e-17	2.32843	suppressor of cytokine signaling 3
					ENSMUSG00000020423	4.357e-06	0.898269	B cell translocation gene 2 anti-proliferative		ENSMUSG00000028793	0.00220992	2.31117	ring finger protein 19B
					ENSMUSG00000020250	0.000710933	0.881016	thioredoxin reductase 1		ENSMUSG00000098068	0.00850333	2.30066	predicted gene 7909
					ENSMUSG00000028967	3.57548e-06	0.880766	ERBB receptor feedback inhibitor 1		ENSMUSG00000103123	0.0322125	2.29264	predicted gene 37390
					ENSMUSG00000110588	0.000905202	0.869211	predicted gene 45774		ENSMUSG00000106149	4.61648e-06	2.12226	predicted gene 43430
					ENSMUSG00000026072	0.00398409	0.867613	interleukin 1 receptor type I		ENSMUSG00000097474	2.96942e-07	2.11775	predicted gene 26584
					ENSMUSG00000019960	7.42142e-07	0.860064	dual specificity phosphatase 6		ENSMUSG00000038037	1.4145e-24	2.11351	suppressor of cytokine signaling 1
					ENSMUSG00000017715	0.00271307	0.857889	phosphatidylglycerophosphate synthase 1		ENSMUSG00000055980	6.90965e-14	2.10756	insulin receptor substrate 1
					ENSMUSG00000023087	0.0853723	0.832534	nocturnin		ENSMUSG00000024235	2.83044e-05	2.0848	mitogen-activated protein kinase kinase kinase 8
					ENSMUSG00000065422	0.0164855	0.832105	microRNA 221		ENSMUSG00000114536	0.0386905	2.06209	hypothetical protein
					ENSMUSG00000021127	1.8451e-06	0.827678	zinc finger protein 36 C3H type-like 1		ENSMUSG00000089437	0.0898161	2.04905	predicted gene 23199
					ENSMUSG00000032487	0.0281945	0.825751	prostaglandin-endoperoxide synthase 2		ENSMUSG00000028789	5.22382e-06	2.01531	antizyme inhibitor 2
					ENSMUSG00000032501	1.23197e-08	0.820776	tribbles pseudokinase 1		ENSMUSG00000020941	7.25177e-14	2.006	mitogen-activated protein kinase kinase kinase 14
					ENSMUSG00000040435	0.0403816	0.808952	protein phosphatase 1 regulatory (inhibitor) subunit 15A		ENSMUSG00000078922	0.0617344	1.95085	T cell specific GTPase 1
					ENSMUSG00000035673	0.0624639	0.787689	strawberry notch homolog 2 (Drosophila)		ENSMUSG00000087347	0.00399879	1.89741	RIKEN cDNA 1700047K16 gene
					ENSMUSG00000053560	9.69252e-13	0.77669	immediate early response 2		ENSMUSG00000019850	0.044578	1.88266	tumor necrosis factor alpha-induced protein 3
					ENSMUSG00000000078	9.81474e-08	0.762513	Kruppel-like factor 6		ENSMUSG00000028163	3.74134e-13	1.79321	nuclear factor of kappa light polypeptide gene enhancer in B cells 1 p105
					ENSMUSG00000037868	7.71193e-05	0.76164	early growth response 2		ENSMUSG00000038418	4.0834e-24	1.75184	early growth response 1
					ENSMUSG00000055148	0.000312389	0.744544	Kruppel-like factor 2 (lung)		ENSMUSG00000033955	0.0174395	1.72306	tankyrase 1 binding protein 1
					ENSMUSG00000037221	0.0171702	0.74106	motile sperm domain containing 3		ENSMUSG00000037868	1.49004e-10	1.69713	early growth response 2
					ENSMUSG00000032369	0.0108111	0.708795	phospholipid scramblase 1		ENSMUSG00000026069	0.000818235	1.64786	interleukin 1 receptor-like 1
					ENSMUSG00000042677	0.0785644	0.698528	zinc finger CCCH type containing 12A		ENSMUSG00000021453	2.03741e-17	1.62332	growth arrest and DNA-damage-inducible 45 gamma
					ENSMUSG00000022346	0.0116089	0.694375	myelocytomatosis oncogene		ENSMUSG00000044786	3.22733e-05	1.61553	zinc finger protein 36
					ENSMUSG00000034485	0.0413581	0.671811	uveal autoantigen with coiled-coil domains and ankyrin repeats		ENSMUSG00000049657	0.0964229	1.5937	zinc finger and BTB domain containing 5
					ENSMUSG00000027829	0.0800454	0.615919	cyclin L1		ENSMUSG00000044734	5.03132e-11	1.55454	serine (or cysteine) peptidase inhibitor clade B member 1a
					ENSMUSG00000051650	0.0841395	0.610443	UDP-GlcNAc:betaGal beta-1%2C3-N-acetylglucosaminyltransferase 2		ENSMUSG00000024066	0.0787632	1.54629	xanthine dehydrogenase
					ENSMUSG00000008348	0.0187264	0.596215	ubiquitin C		ENSMUSG00000039831	4.95573e-09	1.5385	Rho GTPase activating protein 29
					ENSMUSG00000055737	0.0551489	-0.59057	growth hormone receptor		ENSMUSG00000050974	0.00235265	1.50921	predicted pseudogene 9847
					ENSMUSG00000037411	0.00361789	-0.605631	serine (or cysteine) peptidase inhibitor clade E member 1		ENSMUSG00000024201	0.0283857	1.50672	lysine (K)-specific demethylase 4B
					ENSMUSG00000009097	0.014473	-0.647966	T-box 1		ENSMUSG00000020741	0.000233638	1.48084	clustered mitochondria (cluA/CLU1) homolog
					ENSMUSG00000104476	0.00374154	-0.672194	predicted gene 38211		ENSMUSG00000115781	0.0149603	1.4769	hypothetical protein
					ENSMUSG00000046668	0.00271307	-0.767043	CXXC finger 5		ENSMUSG00000020027	1.40026e-05	1.46125	suppressor of cytokine signaling 2
					ENSMUSG00000023805	0.0413581	-0.776374	synaptojanin 2		ENSMUSG00000104571	0.0619986	1.42457	predicted gene 43010
					ENSMUSG00000025880	0.00703621	-0.79973	SMAD family member 7		ENSMUSG00000042677	0.000374132	1.42361	zinc finger CCCH type containing 12A
					ENSMUSG00000037992	0.000181164	-0.920501	retinoic acid receptor alpha		ENSMUSG00000112710	0.0155092	1.40816	predicted gene 17829
					ENSMUSG00000114605	0.0308511	-0.959154	hypothetical protein		ENSMUSG00000021822	0.000296726	1.39427	plasminogen activator urokinase
					ENSMUSG00000001983	0.0810632	-1.01459	translational activator of mitochondrially encoded cytochrome c oxidase I		ENSMUSG00000050953	1.27035e-05	1.38292	gap junction protein alpha 1
					ENSMUSG00000024620	0.0139369	-1.02142	platelet derived growth factor receptor beta polypeptide		ENSMUSG00000104094	0.0496058	1.37671	predicted gene 37314
					ENSMUSG00000084978	4.19112e-05	-1.03774	predicted gene 11655		ENSMUSG00000032724	0.00129024	1.35296	ankyrin repeat and BTB (POZ) domain containing 2
					ENSMUSG00000042821	1.34426e-07	-1.11029	snail family zinc finger 1		ENSMUSG00000040367	0.0405067	1.34988	leucine rich repeats and death domain containing 1
					ENSMUSG00000000489	0.000178718	-1.1527	platelet derived growth factor B polypeptide		ENSMUSG00000090607	0.0809813	1.33869	predicted gene 17052
					ENSMUSG00000038400	7.17631e-05	-1.20229	prostate transmembrane protein androgen induced 1		ENSMUSG00000031596	2.15534e-05	1.33226	solute carrier family 7 (cationic amino acid transporter y+ system) member 2
					ENSMUSG00000069305	7.71193e-05	-1.43006	histone cluster 1 H4n		ENSMUSG00000025185	1.15754e-09	1.32972	lysyl oxidase-like 4
					ENSMUSG00000071281	0.0588294	-1.51905	zinc finger protein 65		ENSMUSG00000035385	5.10144e-05	1.29011	chemokine (C-C motif) ligand 2
					ENSMUSG00000059602	0.0118728	-1.78775	synapsin III		ENSMUSG00000046546	2.58393e-05	1.27843	family with sequence similarity 43 member A
					ENSMUSG00000107868	0.0709991	-3.22378	predicted gene 5112		ENSMUSG00000060795	0.0254198	1.25961	predicted gene 13363
										ENSMUSG00000027335	0.0684717	1.25324	adrenergic receptor alpha 1d
										ENSMUSG00000032715	0.00016719	1.23475	tribbles pseudokinase 3
										ENSMUSG00000089726	0.00431754	1.18279	Mir17 host gene (non-protein coding)
										ENSMUSG00000069893	0.00869862	1.18029	RIKEN cDNA 9930111J21 gene 1
										ENSMUSG00000023017	0.00139579	1.16245	acid-sensing (proton-gated) ion channel 1
										ENSMUSG00000043183	5.53446e-05	1.15417	SUMO-interacting motifs containing 1
										ENSMUSG00000039701	1.6256e-05	1.14317	ubiquitin specific peptidase 53
										ENSMUSG00000060487	8.83201e-06	1.13848	sterile alpha motif domain containing 5
										ENSMUSG00000031016	2.00832e-05	1.12068	WEE 1 homolog 1 (S. pombe)
										ENSMUSG00000033960	1.33722e-16	1.1206	junctional cadherin 5 associated
										ENSMUSG00000022797	9.63669e-05	1.11599	transferrin receptor
										ENSMUSG00000039005	2.83044e-05	1.0902	toll-like receptor 4
										ENSMUSG00000108741	0.0469347	1.08832	predicted gene 44553
										ENSMUSG00000006958	0.0361128	1.0865	chordin
										ENSMUSG00000057604	0.000113082	1.07853	LIM and cysteine-rich domains 1
										ENSMUSG00000039474	0.0710482	1.07406	wolframin ER transmembrane glycoprotein
										ENSMUSG00000028195	2.90968e-12	1.06804	cysteine rich protein 61
										ENSMUSG00000021245	0.086804	1.05282	mutL homolog 3
										ENSMUSG00000087365	0.0114842	1.05072	RIKEN cDNA C430049B03 gene
										ENSMUSG00000020527	0.0386178	1.04631	myosin XIX
										ENSMUSG00000094388	0.000103367	1.04237	predicted pseudogene 8783
										ENSMUSG00000036136	0.0777866	1.02981	family with sequence similarity 110 member C
										ENSMUSG00000032501	1.85117e-05	1.02366	tribbles pseudokinase 1
										ENSMUSG00000081718	0.0291463	1.02254	predicted gene 8261
										ENSMUSG00000063727	2.00933e-05	1.01413	tumor necrosis factor receptor superfamily member 11b (osteoprotegerin)
										ENSMUSG00000062906	0.00600247	1.00746	histone deacetylase 10
										ENSMUSG00000048450	0.0449403	1.00253	msh homeobox 1
										ENSMUSG00000035828	0.000110958	0.992091	proviral integration site 3
										ENSMUSG00000048387	2.04531e-08	0.98779	odd-skipped related 1 (Drosophila)
										ENSMUSG00000020423	0.000363389	0.983552	B cell translocation gene 2 anti-proliferative
										ENSMUSG00000022514	3.76374e-05	0.956167	interleukin 1 receptor accessory protein
										ENSMUSG00000050721	3.79591e-05	0.954189	pleckstrin homology domain containing family O member 2
										ENSMUSG00000096592	6.92282e-12	0.948884	predicted gene 15801
										ENSMUSG00000023034	1.89763e-06	0.945531	nuclear receptor subfamily 4 group A member 1
										ENSMUSG00000020917	2.08863e-06	0.941213	ATP citrate lyase
										ENSMUSG00000040918	0.00925943	0.928384	solute carrier family 19 (thiamine transporter) member 2
										ENSMUSG00000032855	0.000797503	0.919771	polycystin 1 transient receptor poteintial channel interacting
										ENSMUSG00000042042	0.000800511	0.916464	chondroitin sulfate N-acetylgalactosaminyltransferase 2
										ENSMUSG00000038302	0.0679809	0.910283	AFG1 like ATPase
										ENSMUSG00000053560	1.78284e-13	0.90626	immediate early response 2
										ENSMUSG00000021054	3.67663e-12	0.904883	sphingosine-1-phosphate phosphatase 1
										ENSMUSG00000039911	0.000775022	0.902868	splA/ryanodine receptor domain and SOCS box containing 1
										ENSMUSG00000026142	0.00425226	0.897787	rhomboid domain containing 1
										ENSMUSG00000036390	0.0111426	0.897251	growth arrest and DNA-damage-inducible 45 alpha
										ENSMUSG00000020802	0.00158918	0.895152	ubiquitin-conjugating enzyme E2O
										ENSMUSG00000066877	0.00955383	0.894361	non-catalytic region of tyrosine kinase adaptor protein 2
										ENSMUSG00000042364	0.0341414	0.889585	sorting nexin 18
										ENSMUSG00000047804	0.00581488	0.88916	A kinase (PRKA) anchor protein 10
										ENSMUSG00000024978	0.00705651	0.88302	glycerol-3-phosphate acyltransferase mitochondrial
										ENSMUSG00000047221	0.0479652	0.876171	family with sequence similarity 185 member A
										ENSMUSG00000027134	0.0361723	0.873532	lysophosphatidylcholine acyltransferase 4
										ENSMUSG00000000058	1.21995e-09	0.868777	caveolin 2
										ENSMUSG00000025577	0.0185638	0.86407	chromobox 2
										ENSMUSG00000020482	0.00110676	0.852499	coiled-coil domain containing 117
										ENSMUSG00000056749	2.08448e-07	0.851342	nuclear factor interleukin 3 regulated
										ENSMUSG00000017858	0.0276663	0.848296	intraflagellar transport 52
										ENSMUSG00000074243	0.0861506	0.844421	predicted pseudogene 10651
										ENSMUSG00000027955	0.00450973	0.835143	family with sequence similarity 198 member B
										ENSMUSG00000090946	0.00329362	0.831441	coiled-coil domain containing 71 like
										ENSMUSG00000043154	0.00772847	0.830953	protein phosphatase 2 regulatory subunit B'' alpha
										ENSMUSG00000109946	0.000639152	0.83056	bromodomain containing 3 opposite strand
										ENSMUSG00000019984	0.0931172	0.826196	mediator complex subunit 23
										ENSMUSG00000052837	1.62306e-08	0.822322	jun B proto-oncogene
										ENSMUSG00000100204	8.54865e-05	0.82115	predicted gene 4849
										ENSMUSG00000032908	0.0179576	0.818476	sphingosine-1-phosphate phosphotase 2
										ENSMUSG00000013846	0.0456974	0.814921	ST3 beta-galactoside alpha-2%2C3-sialyltransferase 1
										ENSMUSG00000015837	2.58132e-14	0.814275	sequestosome 1
										ENSMUSG00000044068	0.0831774	0.808319	zinc finger (CCCH type) RNA binding motif and serine/arginine rich 1
										ENSMUSG00000021175	0.0605236	0.805766	cell division cycle associated 7 like
										ENSMUSG00000082988	0.0953775	0.805017	predicted gene 5903
										ENSMUSG00000022536	0.00778777	0.802505	glyoxylate reductase 1 homolog (Arabidopsis)
										ENSMUSG00000035673	0.000559935	0.79604	strawberry notch homolog 2 (Drosophila)
										ENSMUSG00000054293	0.0673891	0.79081	RIKEN cDNA A630033H20 gene
										ENSMUSG00000048310	0.062497	0.783994	protein serine kinase H1
										ENSMUSG00000041926	0.00343973	0.774504	arginyl aminopeptidase (aminopeptidase B)
										ENSMUSG00000021687	0.000309427	0.772341	secretory carrier membrane protein 1
										ENSMUSG00000044268	0.0123284	0.772299	predicted gene 4895
										ENSMUSG00000034667	0.00091139	0.76848	exportin tRNA (nuclear export receptor for tRNAs)
										ENSMUSG00000017664	0.0684349	0.764358	solute carrier family 35 member C2
										ENSMUSG00000012114	0.0319704	0.759963	mediator complex subunit 15
										ENSMUSG00000021775	4.96142e-05	0.756268	nuclear receptor subfamily 1 group D member 2
										ENSMUSG00000097657	0.00157741	0.735115	predicted gene 7389
										ENSMUSG00000061603	0.00146399	0.735114	A kinase (PRKA) anchor protein 6
										ENSMUSG00000014599	0.000162171	0.732636	colony stimulating factor 1 (macrophage)
										ENSMUSG00000039703	9.66556e-06	0.73158	NPL4 homolog ubiquitin recognition factor
										ENSMUSG00000014932	0.016662	0.730027	YES proto-oncogene 1 Src family tyrosine kinase
										ENSMUSG00000029863	0.000804267	0.72775	caspase 2
										ENSMUSG00000033411	0.072692	0.724418	CTD (carboxy-terminal domain RNA polymerase II polypeptide A) small phosphatase like 2
										ENSMUSG00000024087	2.05698e-08	0.724309	cytochrome P450 family 1 subfamily b polypeptide 1
										ENSMUSG00000067430	0.0786612	0.723739	zinc finger protein 763
										ENSMUSG00000035049	0.014227	0.723478	ribosomal RNA processing 12 homolog (S. cerevisiae)
										ENSMUSG00000019082	0.092243	0.720555	solute carrier family 25 (mitochondrial carrier glutamate) member 22
										ENSMUSG00000025702	0.0249823	0.715042	membrane-associated ring finger (C3HC4) 8
										ENSMUSG00000021987	0.000744146	0.712323	myotubularin related protein 6
										ENSMUSG00000035772	0.0214688	0.703902	mitochondrial ribosomal protein S2
										ENSMUSG00000022479	0.0114726	0.703406	vitamin D (1%2C25-dihydroxyvitamin D3) receptor
										ENSMUSG00000036879	0.0706139	0.702795	phosphorylase kinase beta
										ENSMUSG00000025764	0.0331931	0.702362	jade family PHD finger 1
										ENSMUSG00000020238	0.0177518	0.699922	nicalin
										ENSMUSG00000022895	0.00952821	0.69763	E26 avian leukemia oncogene 2 3' domain
										ENSMUSG00000020464	0.040105	0.695314	polyribonucleotide nucleotidyltransferase 1
										ENSMUSG00000060733	0.0846172	0.692187	inositol polyphosphate multikinase
										ENSMUSG00000033184	1.32143e-12	0.6899	transmembrane p24 trafficking protein 7
										ENSMUSG00000070002	0.0639033	0.689636	elongation factor RNA polymerase II
										ENSMUSG00000021365	7.62687e-05	0.687986	neural precursor cell expressed developmentally down-regulated gene 9
										ENSMUSG00000038822	0.027331	0.686095	HECT domain and ankyrin repeat containing E3 ubiquitin protein ligase 1
										ENSMUSG00000058355	5.6703e-11	0.683625	ATP-binding cassette sub-family E (OABP) member 1
										ENSMUSG00000022965	4.19874e-08	0.682681	interferon gamma receptor 2
										ENSMUSG00000022350	2.85902e-09	0.671024	WASH complex subunit 5
										ENSMUSG00000031971	0.0487674	0.666383	centriole cilia and spindle associated protein
										ENSMUSG00000042363	0.00904573	0.66524	lectin galactoside binding-like
										ENSMUSG00000032998	0.072138	0.664625	forkhead box J3
										ENSMUSG00000039230	0.00397913	0.6621	tubulin-specific chaperone d
										ENSMUSG00000024664	2.93313e-10	0.658896	fatty acid desaturase 3
										ENSMUSG00000020823	2.10742e-05	0.658495	SEC14-like lipid binding 1
										ENSMUSG00000026753	0.00325888	0.657253	protein phosphatase 6 catalytic subunit
										ENSMUSG00000048376	1.74283e-08	0.655087	coagulation factor II (thrombin) receptor
										ENSMUSG00000082791	0.0131325	0.648821	predicted gene 4875
										ENSMUSG00000045414	0.0348869	0.647146	RIKEN cDNA 1190002N15 gene
										ENSMUSG00000046994	0.0133485	0.646088	methionine-tRNA synthetase 2 (mitochondrial)
										ENSMUSG00000039844	0.0280657	0.643974	Rap guanine nucleotide exchange factor (GEF) 1
										ENSMUSG00000091264	0.000100532	0.639506	small integral membrane protein 13
										ENSMUSG00000052331	0.0878063	0.63869	ankyrin repeat domain 44
										ENSMUSG00000005312	0.000465089	0.635981	ubiquilin 1
										ENSMUSG00000058997	0.0835754	0.634618	von Willebrand factor A domain containing 8
										ENSMUSG00000025324	0.0583273	0.634561	ATPase class V type 10A
										ENSMUSG00000001436	0.0279138	0.633862	solute carrier family 19 (folate transporter) member 1
										ENSMUSG00000074170	4.85499e-05	0.63369	pleckstrin homology domain containing family F (with FYVE domain) member 1
										ENSMUSG00000068036	0.0222996	0.632901	afadin adherens junction formation factor
										ENSMUSG00000032867	0.00666205	0.63235	F-box and WD-40 domain protein 8
										ENSMUSG00000071637	0.0540257	0.631428	CCAAT/enhancer binding protein (C/EBP) delta
										ENSMUSG00000082028	0.00614419	0.629937	predicted gene 1826
										ENSMUSG00000051329	0.0462547	0.629636	nucleoporin 160
										ENSMUSG00000073427	0.067338	0.624805	predicted gene 4924
										ENSMUSG00000041638	0.0646604	0.623825	GCN1 general control of amino-acid synthesis 1-like 1 (yeast)
										ENSMUSG00000020099	0.0283472	0.623149	unc-5 netrin receptor B
										ENSMUSG00000035476	0.0870311	0.617529	TGF-beta activated kinase 1/MAP3K7 binding protein 3
										ENSMUSG00000001288	2.11228e-05	0.615882	retinoic acid receptor gamma
										ENSMUSG00000018796	0.0174086	0.614869	acyl-CoA synthetase long-chain family member 1
										ENSMUSG00000026181	0.0473621	0.614232	protein phosphatase 1F (PP2C domain containing)
										ENSMUSG00000027893	1.43816e-05	0.613331	S-adenosylhomocysteine hydrolase-like 1
										ENSMUSG00000031298	0.0101796	0.611599	adhesion G protein-coupled receptor G2
										ENSMUSG00000023908	0.00768698	0.607494	protein kinase membrane associated tyrosine/threonine 1
										ENSMUSG00000022893	0.00690707	0.607395	a disintegrin-like and metallopeptidase (reprolysin type) with thrombospondin type 1 motif 1
										ENSMUSG00000045427	0.0395939	0.606629	heterogeneous nuclear ribonucleoprotein H2
										ENSMUSG00000027193	6.2604e-08	0.604469	apoptosis inhibitor 5
										ENSMUSG00000024327	0.000415978	0.604337	solute carrier family 39 (zinc transporter) member 7
										ENSMUSG00000036057	0.00431754	0.602808	protein tyrosine phosphatase non-receptor type 23
										ENSMUSG00000050989	0.00684112	0.602695	selenoprotein N
										ENSMUSG00000020692	0.0121301	0.600374	notchless homolog 1 (Drosophila)
										ENSMUSG00000037373	0.000335075	0.600338	C-terminal binding protein 1
										ENSMUSG00000024740	1.26271e-14	0.598185	damage specific DNA binding protein 1
										ENSMUSG00000063358	1.78509e-09	0.598133	mitogen-activated protein kinase 1
										ENSMUSG00000024937	0.000413161	0.597676	EH domain binding protein 1-like 1
										ENSMUSG00000052298	0.00230068	0.59752	CDC42 small effector 2
										ENSMUSG00000061244	8.28547e-06	0.596383	exocyst complex component 5
										ENSMUSG00000022538	0.0497667	0.594647	large 60S subunit nuclear export GTPase 1
										ENSMUSG00000037643	0.00160339	0.592799	protein kinase C iota
										ENSMUSG00000090673	0.0487674	0.591724	predicted gene 340
										ENSMUSG00000033863	0.000197475	0.588328	Kruppel-like factor 9
										ENSMUSG00000058587	8.32669e-06	0.58788	tropomodulin 3
										ENSMUSG00000055148	0.0162007	-0.586989	Kruppel-like factor 2 (lung)
										ENSMUSG00000000531	0.0566264	-0.587601	GRP1 (general receptor for phosphoinositides 1)-associated scaffold protein
										ENSMUSG00000019960	0.00765176	-0.5892	dual specificity phosphatase 6
										ENSMUSG00000032652	0.0391559	-0.595804	cAMP responsive element binding protein-like 2
										ENSMUSG00000083878	1.19066e-07	-0.596178	predicted gene 12034
										ENSMUSG00000050621	1.14611e-23	-0.597731	ribosomal protein S27 retrogene
										ENSMUSG00000051615	0.00089002	-0.597792	RAS related protein 2a
										ENSMUSG00000032014	7.25666e-09	-0.599425	out at first homolog
										ENSMUSG00000056708	0.00435881	-0.613223	immediate early response 5
										ENSMUSG00000030846	0.0283472	-0.614685	Tia1 cytotoxic granule-associated RNA binding protein-like 1
										ENSMUSG00000047407	0.00658097	-0.614794	TGFB-induced factor homeobox 1
										ENSMUSG00000114036	1.82819e-06	-0.614904	hypothetical protein
										ENSMUSG00000081669	0.0202816	-0.6198	nucleoplasmin 3 pseudogene 1
										ENSMUSG00000051978	0.0291463	-0.621706	glutamate rich 1
										ENSMUSG00000041408	0.000508503	-0.621858	WAPL cohesin release factor
										ENSMUSG00000104292	0.017957	-0.624353	predicted gene 38042
										ENSMUSG00000031548	0.0492621	-0.624459	secreted frizzled-related protein 1
										ENSMUSG00000110057	8.15214e-19	-0.628846	predicted gene 2225
										ENSMUSG00000064372	3.06094e-15	-0.629038	mitochondrially encoded tRNA proline
										ENSMUSG00000115049	0.00108319	-0.63108	hypothetical protein
										ENSMUSG00000110588	0.0151106	-0.632688	predicted gene 45774
										ENSMUSG00000052131	0.088571	-0.633639	aldo-keto reductase family 1 member B7
										ENSMUSG00000094403	0.00122995	-0.636218	microRNA 692-2
										ENSMUSG00000027221	0.000162733	-0.637614	carbohydrate (keratan sulfate Gal-6) sulfotransferase 1
										ENSMUSG00000027942	0.00460567	-0.63832	RIKEN cDNA 4933434E20 gene
										ENSMUSG00000114739	8.33603e-05	-0.643255	hypothetical protein
										ENSMUSG00000031762	0.00703179	-0.644925	metallothionein 2
										ENSMUSG00000027803	0.000145951	-0.646975	WW domain containing transcription regulator 1
										ENSMUSG00000102914	0.0183229	-0.648539	predicted gene 35106
										ENSMUSG00000074731	0.0237782	-0.65254	zinc finger protein 345
										ENSMUSG00000024213	5.02915e-07	-0.65342	nudix (nucleotide diphosphate linked moiety X)-type motif 3
										ENSMUSG00000068141	1.78284e-13	-0.653648	predicted pseudogene 10232
										ENSMUSG00000053062	0.0500651	-0.654343	junction adhesion molecule 2
										ENSMUSG00000026643	1.18556e-09	-0.654984	N-myristoyltransferase 2
										ENSMUSG00000109171	2.50352e-07	-0.658302	predicted gene 5735
										ENSMUSG00000074457	0.000338813	-0.659472	S100 calcium binding protein A16
										ENSMUSG00000001131	0.000162733	-0.662556	tissue inhibitor of metalloproteinase 1
										ENSMUSG00000025283	0.000618012	-0.663203	spermidine/spermine N1-acetyl transferase 1
										ENSMUSG00000021670	0.000409698	-0.666638	3-hydroxy-3-methylglutaryl-Coenzyme A reductase
										ENSMUSG00000113198	6.5108e-16	-0.670954	predicted gene 6988
										ENSMUSG00000034361	4.75911e-07	-0.678648	copine II
										ENSMUSG00000106105	0.0237889	-0.679962	predicted gene 4525
										ENSMUSG00000105914	1.58941e-05	-0.680132	predicted gene 19243
										ENSMUSG00000042312	1.62923e-09	-0.685688	S100 calcium binding protein A13
										ENSMUSG00000031765	9.50582e-07	-0.687074	metallothionein 1
										ENSMUSG00000076431	0.00394352	-0.713513	SRY (sex determining region Y)-box 4
										ENSMUSG00000082901	0.0178414	-0.713699	predicted gene 14323
										ENSMUSG00000000489	0.0643129	-0.716181	platelet derived growth factor B polypeptide
										ENSMUSG00000057580	1.48908e-06	-0.718249	predicted pseudogene 10012
										ENSMUSG00000029304	0.000120711	-0.733069	secreted phosphoprotein 1
										ENSMUSG00000087269	0.018753	-0.734524	RIKEN cDNA D330023K18 gene
										ENSMUSG00000098120	0.0693894	-0.736378	predicted gene 5914
										ENSMUSG00000078444	0.0193534	-0.737204	predicted gene 10941
										ENSMUSG00000074676	0.00666205	-0.738984	forkhead box S1
										ENSMUSG00000015312	0.000613774	-0.746538	growth arrest and DNA-damage-inducible 45 beta
										ENSMUSG00000066613	0.058132	-0.752287	zinc finger protein 932
										ENSMUSG00000032402	0.00137141	-0.756606	SMAD family member 3
										ENSMUSG00000027678	0.0494818	-0.757927	nuclear receptor coactivator 3
										ENSMUSG00000006649	9.61806e-08	-0.761934	nephrosis 1 nephrin
										ENSMUSG00000079988	0.020642	-0.766228	predicted gene 11970
										ENSMUSG00000030208	0.0526407	-0.766387	epithelial membrane protein 1
										ENSMUSG00000044080	0.00139236	-0.776183	S100 calcium binding protein A1
										ENSMUSG00000022982	6.6135e-19	-0.776536	superoxide dismutase 1 soluble
										ENSMUSG00000014704	0.0398096	-0.783735	homeobox A2
										ENSMUSG00000083646	0.0179288	-0.79102	predicted gene 6088
										ENSMUSG00000113504	5.10442e-06	-0.791614	selenoprotein K pseudogene 5
										ENSMUSG00000102496	0.0693703	-0.798995	predicted gene 36989
										ENSMUSG00000046623	0.0454324	-0.803463	gap junction protein beta 4
										ENSMUSG00000052957	0.0172095	-0.82333	growth arrest specific 1
										ENSMUSG00000065126	7.71729e-05	-0.824499	small nucleolar RNA C/D box 104
										ENSMUSG00000093656	0.0497137	-0.82576	predicted gene 20628
										ENSMUSG00000100975	3.74413e-13	-0.827039	predicted gene 28875
										ENSMUSG00000084098	3.70497e-11	-0.833862	predicted gene 13422
										ENSMUSG00000044566	0.0214809	-0.834948	cancer antigen 1
										ENSMUSG00000046668	5.68694e-06	-0.84168	CXXC finger 5
										ENSMUSG00000052724	0.0228798	-0.84208	predicted gene 9888
										ENSMUSG00000027397	0.027331	-0.844329	solute carrier family 20 member 1
										ENSMUSG00000020689	2.44272e-05	-0.845201	integrin beta 3
										ENSMUSG00000094248	0.0327899	-0.854037	histone cluster 1 H2ao
										ENSMUSG00000051341	0.000194424	-0.85883	zinc finger protein 52
										ENSMUSG00000044646	0.001855	-0.870659	zinc finger and BTB domain containing 7C
										ENSMUSG00000094963	0.0017268	-0.874954	predicted gene 22418
										ENSMUSG00000064347	0.00150919	-0.880125	mitochondrially encoded tRNA alanine
										ENSMUSG00000076448	0.0611288	-0.880713	microRNA 763
										ENSMUSG00000089255	0.00329808	-0.881878	small nucleolar RNA H/ACA box 7
										ENSMUSG00000029826	8.98351e-09	-0.882603	zinc finger CCCH type antiviral 1
										ENSMUSG00000045098	0.0416711	-0.885584	lysine methyltransferase 5B
										ENSMUSG00000051306	0.0523792	-0.887044	ubiquitin specific peptidase 42
										ENSMUSG00000047905	5.3924e-15	-0.892157	predicted pseudogene 8566
										ENSMUSG00000084764	0.0526897	-0.91694	glutamate receptor interacting protein 1 opposite strand 2
										ENSMUSG00000097633	0.040784	-0.917372	predicted gene 16617
										ENSMUSG00000025352	0.0830355	-0.918553	growth differentiation factor 11
										ENSMUSG00000069272	0.0038646	-0.920246	histone cluster 1 H2ae
										ENSMUSG00000022114	3.18704e-06	-0.922509	sprouty homolog 2 (Drosophila)
										ENSMUSG00000029188	2.57884e-17	-0.923377	solute carrier family 34 (sodium phosphate) member 2
										ENSMUSG00000089812	2.04799e-06	-0.926572	predicted gene 15867
										ENSMUSG00000023067	1.47045e-13	-0.956125	cyclin-dependent kinase inhibitor 1A (P21)
										ENSMUSG00000023800	0.000647663	-0.958941	T cell lymphoma invasion and metastasis 2
										ENSMUSG00000035878	0.0529508	-0.971657	hydroxylysine kinase 1
										ENSMUSG00000114816	0.0865225	-0.97703	hypothetical protein
										ENSMUSG00000049600	0.00291444	-0.977106	zinc finger and BTB domain containing 45
										ENSMUSG00000097532	0.0145972	-0.977195	predicted gene 4349
										ENSMUSG00000047155	0.00159096	-0.990431	cytochrome P450 family 4 subfamily x polypeptide 1
										ENSMUSG00000078502	0.0178431	-0.992188	predicted gene 13212
										ENSMUSG00000020475	0.00571996	-0.999188	phosphoglycerate mutase 2
										ENSMUSG00000020614	0.0186563	-1.001	family with sequence similarity 20 member A
										ENSMUSG00000024063	1.26835e-05	-1.01267	limb-bud and heart
										ENSMUSG00000024190	3.18952e-05	-1.01576	dual specificity phosphatase 1
										ENSMUSG00000044145	0.0362843	-1.02819	RIKEN cDNA 1810024B03 gene
										ENSMUSG00000094367	0.0963959	-1.03582	predicted gene 26058
										ENSMUSG00000067889	0.00281676	-1.04069	spectrin beta non-erythrocytic 2
										ENSMUSG00000042821	3.3444e-07	-1.0474	snail family zinc finger 1
										ENSMUSG00000037465	0.0207279	-1.05534	Kruppel-like factor 10
										ENSMUSG00000085573	0.0135599	-1.05574	predicted gene 15418
										ENSMUSG00000097049	0.043348	-1.05604	RIKEN cDNA 6530411M01 gene
										ENSMUSG00000031538	0.0721044	-1.07013	plasminogen activator tissue
										ENSMUSG00000089762	4.0637e-11	-1.07484	immediate early response 5-like
										ENSMUSG00000084894	0.0483996	-1.07837	predicted gene 13834
										ENSMUSG00000045817	1.79484e-20	-1.07855	zinc finger protein 36 C3H type-like 2
										ENSMUSG00000047220	0.00016896	-1.08961	coiled-coil domain containing 36
										ENSMUSG00000029465	1.22291e-14	-1.09306	actin related protein 2/3 complex subunit 3
										ENSMUSG00000024352	0.0425944	-1.09413	spermatogenesis associated 24
										ENSMUSG00000073177	0.0915297	-1.10543	predicted gene 773
										ENSMUSG00000064343	2.55529e-20	-1.1223	mitochondrially encoded tRNA glutamine
										ENSMUSG00000097471	0.0510358	-1.12427	RIKEN cDNA 5830432E09 gene
										ENSMUSG00000104339	0.0917512	-1.12841	RIKEN cDNA C130089K02 gene
										ENSMUSG00000103015	0.0579017	-1.14001	predicted gene 37549
										ENSMUSG00000064356	2.06745e-31	-1.14665	mitochondrially encoded ATP synthase 8
										ENSMUSG00000020661	0.0946747	-1.15204	DNA methyltransferase 3A
										ENSMUSG00000064735	0.0860218	-1.15242	predicted gene 23057
										ENSMUSG00000106001	1.00312e-18	-1.17906	predicted gene 42826
										ENSMUSG00000043501	0.03432	-1.18293	lectin galactose-binding soluble 2
										ENSMUSG00000040569	0.00410418	-1.20767	solute carrier family 26 member 7
										ENSMUSG00000087259	0.0164079	-1.20856	RIKEN cDNA 2610035D17 gene
										ENSMUSG00000064336	0.0363269	-1.21393	mitochondrially encoded tRNA phenylalanine
										ENSMUSG00000052713	0.0489657	-1.22789	zinc finger protein 608
										ENSMUSG00000099583	0.0241082	-1.24299	histone cluster 1 H3d
										ENSMUSG00000051379	0.0419896	-1.25176	fibronectin leucine rich transmembrane protein 3
										ENSMUSG00000112481	0.0860218	-1.25212	predicted gene 29684
										ENSMUSG00000070167	0.00860369	-1.27812	small nucleolar RNA H/ACA box 57
										ENSMUSG00000030406	0.0520447	-1.28705	gastric inhibitory polypeptide receptor
										ENSMUSG00000065208	3.84345e-05	-1.29779	predicted gene 24616
										ENSMUSG00000064344	0.0363298	-1.32979	mitochondrially encoded tRNA methionine
										ENSMUSG00000078771	0.019635	-1.34566	ecotropic viral integration site 2a
										ENSMUSG00000022358	0.00348083	-1.34886	F-box protein 32
										ENSMUSG00000025491	0.0395079	-1.35698	interferon induced transmembrane protein 1
										ENSMUSG00000042745	2.1827e-07	-1.40435	inhibitor of DNA binding 1
										ENSMUSG00000000567	3.3353e-22	-1.41444	SRY (sex determining region Y)-box 9
										ENSMUSG00000015745	0.00469106	-1.43382	pleckstrin homology domain containing family O member 1
										ENSMUSG00000022528	1.44328e-09	-1.47268	hairy and enhancer of split 1 (Drosophila)
										ENSMUSG00000088252	0.0153609	-1.48132	small nucleolar RNA C/D box 13
										ENSMUSG00000046991	0.0599141	-1.49051	WD repeat domain 27
										ENSMUSG00000022508	1.75514e-05	-1.49866	B cell leukemia/lymphoma 6
										ENSMUSG00000064338	0.0308948	-1.52607	mitochondrially encoded tRNA valine
										ENSMUSG00000083748	0.018279	-1.54918	predicted gene 11662
										ENSMUSG00000115543	0.00572114	-1.5532	hypothetical protein
										ENSMUSG00000110993	0.064321	-1.57212	hypothetical protein
										ENSMUSG00000004791	0.0135162	-1.58262	placental growth factor
										ENSMUSG00000111343	0.0123682	-1.61893	hypothetical protein
										ENSMUSG00000115458	0.0873885	-1.62311	hypothetical protein
										ENSMUSG00000040663	0.0768353	-1.63518	cardiotrophin-like cytokine factor 1
										ENSMUSG00000065287	0.014695	-1.63741	predicted gene 24451
										ENSMUSG00000098425	0.000289079	-1.65057	predicted gene 24949
										ENSMUSG00000020108	5.69335e-06	-1.65091	DNA-damage-inducible transcript 4
										ENSMUSG00000069270	0.00287127	-1.65974	histone cluster 1 H2ac
										ENSMUSG00000090779	0.026888	-1.68016	predicted gene 17110
										ENSMUSG00000104022	0.0536246	-1.6815	predicted gene 37214
										ENSMUSG00000097390	0.0125551	-1.70796	predicted gene 26785
										ENSMUSG00000039458	0.0834286	-1.73269	myotubularin related protein 12
										ENSMUSG00000004371	2.1076e-05	-1.75296	interleukin 11
										ENSMUSG00000115568	0.0282691	-1.75678	hypothetical protein
										ENSMUSG00000069308	0.0789384	-1.84281	histone cluster 1 H2bp
										ENSMUSG00000064945	0.0114849	-1.84352	RNA Y3 small cytoplasmic (associated with Ro protein)
										ENSMUSG00000048489	0.0307353	-1.98055	RIKEN cDNA 8430408G22 gene
										ENSMUSG00000031659	0.0134525	-2.03368	adenylate cyclase 7
										ENSMUSG00000033170	0.0456748	-2.12543	caspase recruitment domain family member 10
										ENSMUSG00000101845	0.00878212	-2.26229	predicted gene 28198
										ENSMUSG00000070337	0.0265719	-2.82626	G protein-coupled receptor 179
										ENSMUSG00000009633	0.0985679	-3.06968	G0/G1 switch gene 2
										ENSMUSG00000037661	0.0894635	-3.07975	G protein-coupled receptor 160
										ENSMUSG00000110290	0.0872457	-3.67723	predicted gene 45336
										ENSMUSG00000107765	0.0827647	-3.82586	predicted gene 34224
										ENSMUSG00000095262	0.0277052	-4.50965	predicted gene 21893

## Sheet: Table S3C
Table S3C: Wt U-I vs. Wt U-U Differentially Expressed Genes
1 hpi					2 hpi					3 hpi
no differentially expressed genes					Gene ID	fdr	log2FC	product		Gene ID	fdr	log2FC	product
					ENSMUSG00000053113	4.16158e-23	2.56553	suppressor of cytokine signaling 3		ENSMUSG00000032578	0.0759767	4.19891	cytokine inducible SH2-containing protein
					ENSMUSG00000021250	0.044907	1.57236	FBJ osteosarcoma oncogene		ENSMUSG00000021367	1.98878e-15	3.605	endothelin 1
					ENSMUSG00000050953	0.0150214	1.31671	gap junction protein alpha 1		ENSMUSG00000038037	2.72037e-16	2.89932	suppressor of cytokine signaling 1
					ENSMUSG00000046546	0.0150214	1.29818	family with sequence similarity 43 member A		ENSMUSG00000018500	0.00049439	2.07844	adenosine A2b receptor
					ENSMUSG00000044786	0.0260101	1.26614	zinc finger protein 36		ENSMUSG00000021250	1.56428e-05	1.99488	FBJ osteosarcoma oncogene
					ENSMUSG00000035673	0.000611819	1.12301	strawberry notch homolog 2 (Drosophila)		ENSMUSG00000053113	3.68842e-10	1.96744	suppressor of cytokine signaling 3
					ENSMUSG00000028163	0.0557342	1.1167	nuclear factor of kappa light polypeptide gene enhancer in B cells 1 p105		ENSMUSG00000113529	0.059604	1.94105	hypothetical protein
					ENSMUSG00000050989	0.000611819	0.887621	selenoprotein N		ENSMUSG00000065145	0.000514823	1.85278	vault RNA component 5
					ENSMUSG00000038037	0.000502169	0.851098	suppressor of cytokine signaling 1		ENSMUSG00000097474	0.00046946	1.83038	predicted gene 26584
					ENSMUSG00000071637	0.0260101	0.848985	CCAAT/enhancer binding protein (C/EBP) delta		ENSMUSG00000035373	0.0349121	1.65417	chemokine (C-C motif) ligand 7
										ENSMUSG00000019997	2.49684e-05	1.57802	connective tissue growth factor
										ENSMUSG00000021453	1.18539e-05	1.45872	growth arrest and DNA-damage-inducible 45 gamma
										ENSMUSG00000035828	0.000123688	1.43825	proviral integration site 3
										ENSMUSG00000097015	0.0233251	1.36974	predicted gene 26705
										ENSMUSG00000106706	0.0143812	1.34799	RIKEN cDNA C530043K16 gene
										ENSMUSG00000063727	2.53068e-05	1.30419	tumor necrosis factor receptor superfamily member 11b (osteoprotegerin)
										ENSMUSG00000032501	0.000941919	1.28282	tribbles pseudokinase 1
										ENSMUSG00000065422	0.00660987	1.28194	microRNA 221
										ENSMUSG00000044786	0.0999468	1.27468	zinc finger protein 36
										ENSMUSG00000040152	0.0025659	1.25653	thrombospondin 1
										ENSMUSG00000024486	0.000295655	1.25329	heparin-binding EGF-like growth factor
										ENSMUSG00000028967	0.0216646	1.23063	ERBB receptor feedback inhibitor 1
										ENSMUSG00000081541	0.0581168	1.22348	predicted gene 13940
										ENSMUSG00000044734	0.000562684	1.20203	serine (or cysteine) peptidase inhibitor clade B member 1a
										ENSMUSG00000020205	0.000686397	1.20014	pleckstrin homology like domain family A member 1
										ENSMUSG00000041324	0.038736	1.16567	inhibin beta-A
										ENSMUSG00000039911	0.00209125	1.1437	splA/ryanodine receptor domain and SOCS box containing 1
										ENSMUSG00000046731	0.000184267	1.13909	potassium channel tetramerisation domain containing 11
										ENSMUSG00000025185	0.0248625	1.11272	lysyl oxidase-like 4
										ENSMUSG00000030103	1.11963e-06	1.08463	basic helix-loop-helix family member e40
										ENSMUSG00000033192	0.0233627	1.08443	lysophosphatidylcholine acyltransferase 2
										ENSMUSG00000028128	5.99118e-05	1.06704	coagulation factor III
										ENSMUSG00000000538	0.0509888	1.04802	target of myb1-like 2 (chicken)
										ENSMUSG00000040511	0.0001271	1.04366	poliovirus receptor
										ENSMUSG00000002688	0.0336396	1.03754	protein kinase D1
										ENSMUSG00000073530	0.0624034	1.03653	pappalysin 2
										ENSMUSG00000030623	0.0214554	1.0167	protease serine 23 opposite strand
										ENSMUSG00000055980	0.000295353	1.00079	insulin receptor substrate 1
										ENSMUSG00000107362	0.0409538	0.989148	predicted gene 40309
										ENSMUSG00000027832	1.95782e-06	0.938805	pentraxin related gene
										ENSMUSG00000054855	1.95965e-06	0.921467	Rho family GTPase 1
										ENSMUSG00000029377	0.00096641	0.919846	epiregulin
										ENSMUSG00000022178	0.00355158	0.917242	ajuba LIM protein
										ENSMUSG00000014599	6.14216e-05	0.897898	colony stimulating factor 1 (macrophage)
										ENSMUSG00000000078	7.44045e-06	0.889434	Kruppel-like factor 6
										ENSMUSG00000030978	0.078373	0.864644	ribonucleotide reductase M1
										ENSMUSG00000032374	0.0112031	0.852721	procollagen lysine 2-oxoglutarate 5-dioxygenase 2
										ENSMUSG00000037035	0.0999468	0.852506	inhibin beta-B
										ENSMUSG00000071637	0.00654713	0.850298	CCAAT/enhancer binding protein (C/EBP) delta
										ENSMUSG00000001098	3.60035e-07	0.845811	potassium channel tetramerisation domain containing 10
										ENSMUSG00000019970	0.00335901	0.831011	serum/glucocorticoid regulated kinase 1
										ENSMUSG00000032127	0.0794925	0.820446	VPS11 CORVET/HOPS core subunit
										ENSMUSG00000040918	0.0875613	0.819976	solute carrier family 19 (thiamine transporter) member 2
										ENSMUSG00000029135	0.00467159	0.813811	fos-like antigen 2
										ENSMUSG00000029484	1.95782e-06	0.808615	annexin A3
										ENSMUSG00000056749	0.018884	0.806164	nuclear factor interleukin 3 regulated
										ENSMUSG00000026618	0.00626058	0.772768	isoleucine-tRNA synthetase 2 mitochondrial
										ENSMUSG00000010067	7.40852e-05	0.772571	Ras association (RalGDS/AF-6) domain family member 1
										ENSMUSG00000022887	0.0232077	0.762014	mannan-binding lectin serine peptidase 1
										ENSMUSG00000044337	0.0373499	0.761878	atypical chemokine receptor 3
										ENSMUSG00000054293	0.0773561	0.761392	RIKEN cDNA A630033H20 gene
										ENSMUSG00000091780	0.0339604	0.748594	SCO2 cytochrome c oxidase assembly protein
										ENSMUSG00000058625	3.78635e-10	0.741862	predicted gene 17383
										ENSMUSG00000040250	0.0282094	0.741397	integrator complex subunit 13
										ENSMUSG00000029610	5.66535e-05	0.739588	aminoacyl tRNA synthetase complex-interacting multifunctional protein 2
										ENSMUSG00000094634	0.0876912	0.73761	predicted gene 3468
										ENSMUSG00000048387	0.0526522	0.726637	odd-skipped related 1 (Drosophila)
										ENSMUSG00000100347	0.00580407	0.713942	predicted gene 7895
										ENSMUSG00000022498	0.0143355	0.712133	thioredoxin domain containing 11
										ENSMUSG00000021701	0.0669219	0.703101	polo like kinase 2
										ENSMUSG00000046733	0.0287608	0.698552	G protein-coupled receptor family C group 5 member A
										ENSMUSG00000022742	0.00201794	0.696588	coproporphyrinogen oxidase
										ENSMUSG00000040433	0.0042437	0.695894	zinc finger and BTB domain containing 38
										ENSMUSG00000026192	0.0546902	0.694996	5-aminoimidazole-4-carboxamide ribonucleotide formyltransferase/IMP cyclohydrolase
										ENSMUSG00000017774	0.00829858	0.688286	myosin IC
										ENSMUSG00000057522	2.00789e-05	0.687199	speckle-type POZ protein
										ENSMUSG00000080950	0.00582423	0.686424	predicted gene 7278
										ENSMUSG00000029104	0.0715329	0.684749	huntingtin
										ENSMUSG00000048376	0.0141184	0.684004	coagulation factor II (thrombin) receptor
										ENSMUSG00000037411	0.00907613	0.683269	serine (or cysteine) peptidase inhibitor clade E member 1
										ENSMUSG00000106426	0.05312	0.668359	predicted gene 36211
										ENSMUSG00000009555	0.0464956	0.667438	cyclin-dependent kinase 9 (CDC2-related kinase)
										ENSMUSG00000060036	0.00344857	0.667278	ribosomal protein L3
										ENSMUSG00000040021	0.0101154	0.667165	large tumor suppressor
										ENSMUSG00000021765	0.0732302	0.666307	follistatin
										ENSMUSG00000000693	0.00390704	0.661844	lysyl oxidase-like 3
										ENSMUSG00000029063	0.02488	0.657131	NAD kinase
										ENSMUSG00000040321	0.0888988	0.65389	zinc finger protein 770
										ENSMUSG00000093149	1.05527e-06	0.653729	predicted gene 23374
										ENSMUSG00000091952	0.000218469	0.652093	predicted gene 17709
										ENSMUSG00000049439	0.0912849	0.651829	cytochrome P450 family 20 subfamily a polypeptide 1
										ENSMUSG00000022507	0.0073495	0.651681	RIKEN cDNA 1810013L24 gene
										ENSMUSG00000040242	0.0203863	0.648832	FGFR1 oncogene partner 2
										ENSMUSG00000027661	0.0932236	0.64095	solute carrier family 2 (facilitated glucose transporter) member 10
										ENSMUSG00000002105	0.0761663	0.637559	solute carrier family 39 (metal ion transporter) member 13
										ENSMUSG00000021973	0.0474809	0.635895	mitochondrial calcium uptake 2
										ENSMUSG00000058558	6.69803e-06	0.633435	ribosomal protein L5
										ENSMUSG00000053192	0.0167239	0.628222	myeloid/lymphoid or mixed-lineage leukemia%3B translocated to 11
										ENSMUSG00000017615	0.088731	0.62226	tumor necrosis factor alpha-induced protein 1 (endothelial)
										ENSMUSG00000040174	0.00681528	0.620663	alkB homolog 3 alpha-ketoglutarate-dependent dioxygenase
										ENSMUSG00000062373	0.00130001	0.619875	transmembrane protein 65
										ENSMUSG00000038975	0.00729966	0.617301	Rab geranylgeranyl transferase b subunit
										ENSMUSG00000029110	4.71783e-06	0.614667	ring finger protein 4
										ENSMUSG00000087370	0.0849681	0.614485	transmembrane protein 170B
										ENSMUSG00000034826	0.088731	0.61259	nucleoporin 54
										ENSMUSG00000091639	5.2708e-08	0.608662	predicted gene 3756
										ENSMUSG00000038170	0.00518235	0.601347	phosphodiesterase 4D interacting protein (myomegalin)
										ENSMUSG00000028645	0.0063073	0.600493	solute carrier family 2 (facilitated glucose transporter) member 1
										ENSMUSG00000001576	0.00276647	0.598984	endoplasmic reticulum-golgi intermediate compartment (ERGIC) 1
										ENSMUSG00000082809	6.15609e-08	0.597427	predicted gene 14150
										ENSMUSG00000007655	0.0614522	0.59592	caveolin 1 caveolae protein
										ENSMUSG00000022351	4.76872e-08	0.595821	squalene epoxidase
										ENSMUSG00000021288	0.0709353	0.595723	kinesin light chain 1
										ENSMUSG00000015961	0.00196846	0.594496	adenylosuccinate synthetase non muscle
										ENSMUSG00000017677	0.0552474	0.593248	WD repeat and SOCS box-containing 1
										ENSMUSG00000109511	0.0279757	0.589506	nucleoporin 62
										ENSMUSG00000105987	4.12723e-06	0.588998	expressed sequence AI506816
										ENSMUSG00000068141	6.94057e-05	0.58505	predicted pseudogene 10232
										ENSMUSG00000105814	1.13996e-05	-0.587266	microRNA 703
										ENSMUSG00000069272	6.93486e-05	-0.593581	histone cluster 1 H2ae
										ENSMUSG00000080904	5.11599e-07	-0.596471	predicted gene 11966
										ENSMUSG00000026576	0.0521326	-0.597754	ATPase Na+/K+ transporting beta 1 polypeptide
										ENSMUSG00000081810	1.08389e-07	-0.60194	predicted gene 11878
										ENSMUSG00000115595	0.0032432	-0.60955	hypothetical protein
										ENSMUSG00000046768	0.0767718	-0.610912	ras homolog family member J
										ENSMUSG00000064337	2.13591e-30	-0.617667	mitochondrially encoded 12S rRNA
										ENSMUSG00000089812	0.0551942	-0.628045	predicted gene 15867
										ENSMUSG00000112567	0.0497773	-0.629248	predicted gene 32899
										ENSMUSG00000081087	3.28381e-13	-0.635516	ribosomal protein S15A pseudogene 7
										ENSMUSG00000081281	2.72037e-16	-0.63901	predicted gene 6274
										ENSMUSG00000032422	0.0457508	-0.645367	sorting nexin 14
										ENSMUSG00000072849	0.00727633	-0.656389	serine (or cysteine) peptidase inhibitor clade A member 1E
										ENSMUSG00000059248	0.0074796	-0.660502	septin 9
										ENSMUSG00000081926	2.61885e-09	-0.685762	predicted gene 15536
										ENSMUSG00000020180	3.9343e-08	-0.688579	small nuclear ribonucleoprotein D3
										ENSMUSG00000061482	4.40594e-06	-0.692497	histone cluster 1 H4d
										ENSMUSG00000081673	0.0112818	-0.69913	predicted gene 14794
										ENSMUSG00000083076	0.0335904	-0.699152	predicted gene 11408
										ENSMUSG00000102666	0.0711355	-0.703836	predicted gene 8599
										ENSMUSG00000089762	0.0173731	-0.713274	immediate early response 5-like
										ENSMUSG00000057157	0.00144489	-0.750168	predicted gene 6054
										ENSMUSG00000032348	0.011654	-0.774002	glutathione S-transferase alpha 4
										ENSMUSG00000048458	0.0802953	-0.785316	family with sequence similarity 212 member B
										ENSMUSG00000039745	0.0206718	-0.787189	HIV-1 Tat interactive protein 2
										ENSMUSG00000105796	0.000249008	-0.79029	predicted gene 42845
										ENSMUSG00000000567	0.000127173	-0.828994	SRY (sex determining region Y)-box 9
										ENSMUSG00000061374	0.0783223	-0.866278	Flt3 interacting zinc finger protein 1
										ENSMUSG00000076258	1.11963e-06	-0.886611	predicted gene 23935
										ENSMUSG00000021733	0.00692924	-0.891903	solute carrier family 4 sodium bicarbonate cotransporter member 7
										ENSMUSG00000022528	0.0436335	-0.929791	hairy and enhancer of split 1 (Drosophila)
										ENSMUSG00000028076	0.0875613	-0.984319	CD1d1 antigen
										ENSMUSG00000102577	0.0671103	-0.995083	predicted gene 37969
										ENSMUSG00000076281	2.61885e-09	-1.14567	predicted gene 24270
										ENSMUSG00000052957	0.00509608	-1.19225	growth arrest specific 1
										ENSMUSG00000042745	0.0125738	-1.19636	inhibitor of DNA binding 1
										ENSMUSG00000113774	0.0865335	-1.27625	predicted gene 36236
										ENSMUSG00000094033	0.0253342	-2.763	predicted gene 24655

## Sheet: Table S3D
Table S3D: Dmyr1 U-I vs. Dmyr1 U-U Differentially Expressed Genes
1 hpi					2 hpi					3 hpi
no differentially expressed genes					Gene ID	fdr	log2FC	product		Gene ID	fdr	log2FC	product
					ENSMUSG00000024066	0.0956958	4.57157	xanthine dehydrogenase		ENSMUSG00000032578	0.0497783	7.53318	cytokine inducible SH2-containing protein
					ENSMUSG00000053113	2.43128e-17	2.81012	suppressor of cytokine signaling 3		ENSMUSG00000021367	8.64224e-12	4.41843	endothelin 1
					ENSMUSG00000028525	0.0402808	2.48298	phosphodiesterase 4B cAMP specific		ENSMUSG00000105741	0.0542547	3.21332	expressed sequence C79130
					ENSMUSG00000002289	0.0946145	2.03431	angiopoietin-like 4		ENSMUSG00000024754	0.0571142	2.51852	transmembrane protein 2
					ENSMUSG00000021250	0.0557218	1.93986	FBJ osteosarcoma oncogene		ENSMUSG00000035373	3.37526e-06	2.50233	chemokine (C-C motif) ligand 7
					ENSMUSG00000030717	0.093212	1.8006	nuclear protein transcription regulator 1		ENSMUSG00000021250	9.09942e-07	2.40309	FBJ osteosarcoma oncogene
					ENSMUSG00000039997	0.0993628	1.76213	interferon activated gene 203		ENSMUSG00000028789	0.0266736	2.36589	antizyme inhibitor 2
					ENSMUSG00000028789	0.0645895	1.71091	antizyme inhibitor 2		ENSMUSG00000087963	0.0905784	2.26255	predicted gene 25394
					ENSMUSG00000021365	0.0557218	1.62658	neural precursor cell expressed developmentally down-regulated gene 9		ENSMUSG00000065145	1.60625e-06	2.16873	vault RNA component 5
					ENSMUSG00000044786	0.00505731	1.04716	zinc finger protein 36		ENSMUSG00000038037	1.16783e-08	1.99694	suppressor of cytokine signaling 1
					ENSMUSG00000050989	0.00308119	1.03917	selenoprotein N		ENSMUSG00000053113	5.72445e-05	1.81145	suppressor of cytokine signaling 3
					ENSMUSG00000071637	0.0197619	0.85464	CCAAT/enhancer binding protein (C/EBP) delta		ENSMUSG00000097474	0.0158025	1.62137	predicted gene 26584
					ENSMUSG00000001729	0.0473072	0.722338	thymoma viral proto-oncogene 1		ENSMUSG00000086067	0.0646756	1.50911	predicted gene 16183
					ENSMUSG00000021453	0.000907219	0.703865	growth arrest and DNA-damage-inducible 45 gamma		ENSMUSG00000020941	0.000786171	1.47067	mitogen-activated protein kinase kinase kinase 14
					ENSMUSG00000095524	0.0956958	0.67972	predicted gene 15682		ENSMUSG00000103227	0.0826199	1.38449	predicted gene 37733
					ENSMUSG00000074170	0.00693937	0.614088	pleckstrin homology domain containing family F (with FYVE domain) member 1		ENSMUSG00000031596	0.0898115	1.37738	solute carrier family 7 (cationic amino acid transporter y+ system) member 2
					ENSMUSG00000020132	0.0557218	0.607671	RAB21 member RAS oncogene family		ENSMUSG00000035385	0.000107797	1.35892	chemokine (C-C motif) ligand 2
					ENSMUSG00000043207	0.0870204	-0.631763	zinc metallopeptidase STE24		ENSMUSG00000042677	0.0105	1.32214	zinc finger CCCH type containing 12A
					ENSMUSG00000038335	0.0956958	-0.675167	TSR1 20S rRNA accumulation		ENSMUSG00000044734	0.000372439	1.28242	serine (or cysteine) peptidase inhibitor clade B member 1a
					ENSMUSG00000039126	0.0280385	-0.681006	prune homolog 2		ENSMUSG00000026068	0.0276606	1.26752	interleukin 18 receptor accessory protein
					ENSMUSG00000032035	0.0790916	-0.687767	E26 avian leukemia oncogene 1 5' domain		ENSMUSG00000102691	0.00622751	1.22603	predicted gene 37780
					ENSMUSG00000033184	0.0956958	-0.688829	transmembrane p24 trafficking protein 7		ENSMUSG00000021453	1.15238e-05	1.20795	growth arrest and DNA-damage-inducible 45 gamma
					ENSMUSG00000025809	0.0383446	-0.73607	integrin beta 1 (fibronectin receptor beta)		ENSMUSG00000036136	7.41581e-05	1.19523	family with sequence similarity 110 member C
					ENSMUSG00000028423	0.0956958	-0.776437	nuclear transcription factor X-box binding 1		ENSMUSG00000028163	0.0505163	1.19266	nuclear factor of kappa light polypeptide gene enhancer in B cells 1 p105
					ENSMUSG00000048058	0.0533482	-0.79898	low density lipoprotein receptor class A domain containing 3		ENSMUSG00000025185	0.000163629	1.14215	lysyl oxidase-like 4
					ENSMUSG00000097327	0.0956958	-0.844781	RIKEN cDNA E030030I06 gene		ENSMUSG00000085327	0.0905784	1.12206	predicted gene 16104
					ENSMUSG00000042594	0.0956958	-0.904782	SH2B adaptor protein 3		ENSMUSG00000038587	0.0724081	1.06622	A kinase (PRKA) anchor protein (gravin) 12
					ENSMUSG00000059834	0.0956958	-1.04321	sodium channel and clathrin linker 1		ENSMUSG00000036390	5.48805e-05	1.05301	growth arrest and DNA-damage-inducible 45 alpha
					ENSMUSG00000025558	0.0993628	-1.38714	dedicator of cytokinesis 9		ENSMUSG00000071637	0.0199467	0.993213	CCAAT/enhancer binding protein (C/EBP) delta
										ENSMUSG00000039831	0.0537902	0.941647	Rho GTPase activating protein 29
										ENSMUSG00000021403	0.0151194	0.937451	serine (or cysteine) peptidase inhibitor clade B member 9b
										ENSMUSG00000094320	7.66516e-11	0.920076	coiled-coil-helix-coiled-coil-helix domain containing 2 pseudogene
										ENSMUSG00000037221	0.042525	0.917712	motile sperm domain containing 3
										ENSMUSG00000024486	1.2185e-05	0.891421	heparin-binding EGF-like growth factor
										ENSMUSG00000021127	0.0804426	0.847938	zinc finger protein 36 C3H type-like 1
										ENSMUSG00000063727	0.0123093	0.810462	tumor necrosis factor receptor superfamily member 11b (osteoprotegerin)
										ENSMUSG00000028461	4.28107e-07	0.806264	coiled-coil domain containing 107
										ENSMUSG00000080717	0.00059137	0.779955	RIKEN cDNA B230307C23 gene
										ENSMUSG00000000776	0.000166322	0.769784	polymerase (RNA) III (DNA directed) polypeptide D
										ENSMUSG00000020137	0.0544669	0.744332	THAP domain containing apoptosis associated protein 2
										ENSMUSG00000044042	0.0294103	0.722503	formin 1
										ENSMUSG00000014599	0.000616111	0.720042	colony stimulating factor 1 (macrophage)
										ENSMUSG00000002059	0.0176798	0.67735	RAB34 member RAS oncogene family
										ENSMUSG00000103367	0.00441696	0.671488	predicted gene 38158
										ENSMUSG00000015806	0.0236471	0.663805	quinoid dihydropteridine reductase
										ENSMUSG00000038467	0.0113324	0.594422	charged multivesicular body protein 4B
										ENSMUSG00000022200	0.0480466	-0.586542	golgi phosphoprotein 3
										ENSMUSG00000026880	0.0203513	-0.587101	stomatin
										ENSMUSG00000040725	0.020827	-0.591556	heterogeneous nuclear ribonucleoprotein U-like 1
										ENSMUSG00000024098	0.0444328	-0.594034	twisted gastrulation BMP signaling modulator 1
										ENSMUSG00000055963	0.0155749	-0.597931	triple QxxK/R motif containing
										ENSMUSG00000024750	6.70738e-05	-0.60709	zinc finger AN1-type domain 5
										ENSMUSG00000027397	0.0734782	-0.608645	solute carrier family 20 member 1
										ENSMUSG00000054408	0.00339625	-0.613488	signal peptidase complex subunit 3 homolog (S. cerevisiae)
										ENSMUSG00000029422	0.0943747	-0.613819	arginine/serine-rich coiled-coil 2
										ENSMUSG00000073982	0.0502361	-0.614605	ras homolog family member G
										ENSMUSG00000038497	0.012085	-0.614647	transmembrane and coiled-coil domains 3
										ENSMUSG00000063382	0.0141004	-0.625222	B cell CLL/lymphoma 9-like
										ENSMUSG00000030180	0.0123093	-0.627694	lysine (K)-specific demethylase 5A
										ENSMUSG00000060510	0.0542547	-0.634121	zinc finger protein 266
										ENSMUSG00000018167	0.0208011	-0.634227	START domain containing 3
										ENSMUSG00000029838	0.000577041	-0.634587	pleiotrophin
										ENSMUSG00000022358	0.0416667	-0.642644	F-box protein 32
										ENSMUSG00000032434	0.0622822	-0.64325	CKLF-like MARVEL transmembrane domain containing 6
										ENSMUSG00000022265	0.00822826	-0.647922	progressive ankylosis
										ENSMUSG00000030469	0.03646	-0.658503	zinc finger protein 719
										ENSMUSG00000033184	0.00123871	-0.659564	transmembrane p24 trafficking protein 7
										ENSMUSG00000040021	0.0292209	-0.66301	large tumor suppressor
										ENSMUSG00000023800	0.0369538	-0.675201	T cell lymphoma invasion and metastasis 2
										ENSMUSG00000060376	0.0177845	-0.679951	branched chain ketoacid dehydrogenase E1 alpha polypeptide
										ENSMUSG00000026043	0.000125041	-0.683972	collagen type III alpha 1
										ENSMUSG00000040759	0.0625778	-0.692271	CKLF-like MARVEL transmembrane domain containing 5
										ENSMUSG00000041308	0.000813047	-0.693253	syntrophin basic 2
										ENSMUSG00000078974	0.0886812	-0.701125	SEC61 gamma subunit
										ENSMUSG00000089774	0.0102847	-0.753881	solute carrier family 5 (inositol transporters) member 3
										ENSMUSG00000031565	0.0366161	-0.754528	fibroblast growth factor receptor 1
										ENSMUSG00000031453	0.030093	-0.767238	RAS p21 protein activator 3
										ENSMUSG00000029287	0.0150908	-0.771961	transforming growth factor beta receptor III
										ENSMUSG00000026088	0.0698575	-0.779144	MIT microtubule interacting and transport domain containing 1
										ENSMUSG00000032527	0.0904233	-0.78108	propionyl Coenzyme A carboxylase beta polypeptide
										ENSMUSG00000020393	0.0227642	-0.784147	kringle containing transmembrane protein 1
										ENSMUSG00000038168	0.0103122	-0.826733	prolyl 3-hydroxylase 2
										ENSMUSG00000054263	0.0564703	-0.82833	leukemia inhibitory factor receptor
										ENSMUSG00000025094	0.0638367	-0.881523	solute carrier family 18 (vesicular monoamine) member 2
										ENSMUSG00000021390	0.02146	-0.890217	osteoglycin
										ENSMUSG00000064061	0.0943747	-0.928811	DAZ interacting protein 3 zinc finger
										ENSMUSG00000022508	0.0118581	-0.948128	B cell leukemia/lymphoma 6
										ENSMUSG00000001750	0.0988115	-0.950313	T cell immune regulator 1 ATPase H+ transporting lysosomal V0 protein A3
										ENSMUSG00000030094	0.0598753	-1.05601	xeroderma pigmentosum complementation group C
										ENSMUSG00000014361	0.0462019	-1.06772	c-mer proto-oncogene tyrosine kinase
										ENSMUSG00000067276	0.0682314	-1.08036	calpain 6
										ENSMUSG00000023947	0.0905784	-1.13404	nuclear factor of kappa light polypeptide gene enhancer in B cells inhibitor epsilon
										ENSMUSG00000052957	3.30079e-06	-1.23573	growth arrest specific 1
										ENSMUSG00000069270	0.030935	-1.26568	histone cluster 1 H2ac
										ENSMUSG00000087528	1.7601e-05	-1.27016	RIKEN cDNA 9830144P21 gene
										ENSMUSG00000037692	0.0977853	-1.27076	AT hook DNA binding motif containing 1
										ENSMUSG00000033066	0.0291618	-1.28459	growth arrest specific 7
										ENSMUSG00000006494	0.0978144	-1.43599	pyruvate dehydrogenase kinase isoenzyme 1
										ENSMUSG00000018427	0.024289	-1.44707	yippee-like 2 (Drosophila)
										ENSMUSG00000071369	0.0466041	-1.46795	mitogen-activated protein kinase kinase kinase 5
										ENSMUSG00000024381	0.083416	-1.52475	bridging integrator 1
										ENSMUSG00000090500	0.0120201	-1.63135	predicted gene 17057
										ENSMUSG00000037370	0.00958693	-1.66714	ectonucleotide pyrophosphatase/phosphodiesterase 1
										ENSMUSG00000085517	0.0633171	-1.89882	predicted gene 12963
										ENSMUSG00000076434	0.00639082	-2.30663	WAP four-disulfide core domain 3
										ENSMUSG00000085145	0.0953334	-2.6378	predicted gene 11614
										ENSMUSG00000067199	0.00928851	-2.93217	frequently rearranged in advanced T cell lymphomas

## Sheet: Table S3E
Table S3E: CytD U-I vs. CytD U-U Differentially Expressed Genes
1 hpi					2 hpi					3 hpi
not applicable (no CytD samples at 1 hpi)					Gene ID	fdr	log2FC	product		Gene ID	fdr	log2FC	product
					ENSMUSG00000053113	2.01541e-37	3.19449	suppressor of cytokine signaling 3		ENSMUSG00000032578	0.0146609	7.15209	cytokine inducible SH2-containing protein
					ENSMUSG00000106149	0.0041431	2.43996	predicted gene 43430		ENSMUSG00000026185	0.00697307	5.82067	insulin-like growth factor binding protein 5
					ENSMUSG00000028789	0.0151243	2.00812	antizyme inhibitor 2		ENSMUSG00000021367	1.95963e-25	5.07615	endothelin 1
					ENSMUSG00000100825	0.023508	1.81282	inosine triphosphatase (nucleoside triphosphate pyrophosphatase) pseudogene 2		ENSMUSG00000035373	6.76099e-18	3.77997	chemokine (C-C motif) ligand 7
					ENSMUSG00000035373	0.00446982	1.80911	chemokine (C-C motif) ligand 7		ENSMUSG00000038037	2.27682e-40	3.46605	suppressor of cytokine signaling 1
					ENSMUSG00000044786	5.18051e-11	1.69531	zinc finger protein 36		ENSMUSG00000035692	0.040134	3.2474	ISG15 ubiquitin-like modifier
					ENSMUSG00000070127	0.013941	1.60683	microRNA 146b		ENSMUSG00000021250	5.96314e-25	3.22703	FBJ osteosarcoma oncogene
					ENSMUSG00000021250	6.9451e-08	1.60291	FBJ osteosarcoma oncogene		ENSMUSG00000057177	0.00134187	2.87768	glycogen synthase kinase 3 alpha
					ENSMUSG00000103560	0.0151243	1.26757	predicted gene 38070		ENSMUSG00000018500	2.26793e-15	2.74687	adenosine A2b receptor
					ENSMUSG00000050953	0.0436118	1.2481	gap junction protein alpha 1		ENSMUSG00000053113	1.74429e-23	2.5939	suppressor of cytokine signaling 3
					ENSMUSG00000028163	1.59199e-05	1.24605	nuclear factor of kappa light polypeptide gene enhancer in B cells 1 p105		ENSMUSG00000056665	0.000448566	2.57328	thioesterase superfamily member 6
					ENSMUSG00000037447	0.000213994	1.20115	AT rich interactive domain 5A (MRF1-like)		ENSMUSG00000020205	3.16875e-18	2.40038	pleckstrin homology like domain family A member 1
					ENSMUSG00000097417	0.000743247	1.19541	predicted gene 26669		ENSMUSG00000035385	1.05698e-15	2.2983	chemokine (C-C motif) ligand 2
					ENSMUSG00000046546	0.0123212	1.13895	family with sequence similarity 43 member A		ENSMUSG00000042677	1.50241e-06	2.27333	zinc finger CCCH type containing 12A
					ENSMUSG00000071637	1.63097e-06	1.10167	CCAAT/enhancer binding protein (C/EBP) delta		ENSMUSG00000097474	1.04764e-07	2.26608	predicted gene 26584
					ENSMUSG00000026072	3.83568e-08	1.08128	interleukin 1 receptor type I		ENSMUSG00000036136	0.000131959	2.2226	family with sequence similarity 110 member C
					ENSMUSG00000021453	3.88077e-13	1.0685	growth arrest and DNA-damage-inducible 45 gamma		ENSMUSG00000049985	0.00542118	2.21963	ankyrin repeat domain 55
					ENSMUSG00000038037	1.4884e-06	0.96447	suppressor of cytokine signaling 1		ENSMUSG00000071637	5.95246e-22	2.2071	CCAAT/enhancer binding protein (C/EBP) delta
					ENSMUSG00000035673	2.48012e-05	0.923549	strawberry notch homolog 2 (Drosophila)		ENSMUSG00000106149	0.0250217	2.07191	predicted gene 43430
					ENSMUSG00000050989	0.0151243	0.742003	selenoprotein N		ENSMUSG00000028789	0.0309485	2.06055	antizyme inhibitor 2
					ENSMUSG00000074170	3.15444e-08	0.738884	pleckstrin homology domain containing family F (with FYVE domain) member 1		ENSMUSG00000026069	9.02494e-06	2.04037	interleukin 1 receptor-like 1
					ENSMUSG00000020132	0.00155249	0.712469	RAB21 member RAS oncogene family		ENSMUSG00000044734	1.10943e-18	2.00071	serine (or cysteine) peptidase inhibitor clade B member 1a
					ENSMUSG00000031504	0.0128418	0.693601	RAB20 member RAS oncogene family		ENSMUSG00000055980	1.04775e-11	1.98539	insulin receptor substrate 1
					ENSMUSG00000001729	0.013941	0.689723	thymoma viral proto-oncogene 1		ENSMUSG00000065145	0.0307109	1.8554	vault RNA component 5
					ENSMUSG00000078154	0.000899376	0.645166	predicted gene 12184		ENSMUSG00000020941	2.53404e-08	1.85184	mitogen-activated protein kinase kinase kinase 14
					ENSMUSG00000098404	0.000899376	0.591622	Mom radiation induced polyposis pseudogene		ENSMUSG00000028163	7.5423e-09	1.79434	nuclear factor of kappa light polypeptide gene enhancer in B cells 1 p105
					ENSMUSG00000032096	0.0125895	-0.585051	archain 1		ENSMUSG00000036390	6.45494e-06	1.70588	growth arrest and DNA-damage-inducible 45 alpha
					ENSMUSG00000000826	0.0398762	-0.602298	DnaJ heat shock protein family (Hsp40) member C5		ENSMUSG00000021453	9.7453e-14	1.70193	growth arrest and DNA-damage-inducible 45 gamma
					ENSMUSG00000027193	0.0151243	-0.609834	apoptosis inhibitor 5		ENSMUSG00000024235	0.000339833	1.66652	mitogen-activated protein kinase kinase kinase 8
					ENSMUSG00000018143	0.0547594	-0.610503	v-maf musculoaponeurotic fibrosarcoma oncogene family protein K (avian)		ENSMUSG00000015619	0.000543235	1.65671	GATA binding protein 3
					ENSMUSG00000026753	0.013941	-0.611978	protein phosphatase 6 catalytic subunit		ENSMUSG00000090946	4.97867e-08	1.6301	coiled-coil domain containing 71 like
					ENSMUSG00000054408	0.0128418	-0.627041	signal peptidase complex subunit 3 homolog (S. cerevisiae)		ENSMUSG00000027508	0.0888399	1.57008	phosphoprotein associated with glycosphingolipid microdomains 1
					ENSMUSG00000020986	0.0386949	-0.63223	SEC23 homolog A COPII coat complex component		ENSMUSG00000020211	0.000235755	1.55024	splicing factor 3a subunit 2
					ENSMUSG00000033184	0.00256424	-0.666732	transmembrane p24 trafficking protein 7		ENSMUSG00000024376	0.0282665	1.54894	erythrocyte membrane protein band 4.1 like 4a
					ENSMUSG00000018001	0.0503499	-0.680359	cytohesin 3		ENSMUSG00000065422	0.0435065	1.54223	microRNA 221
					ENSMUSG00000046186	0.00149951	-0.680856	CD109 antigen		ENSMUSG00000060487	0.000386648	1.54163	sterile alpha motif domain containing 5
					ENSMUSG00000024098	0.0652886	-0.696433	twisted gastrulation BMP signaling modulator 1		ENSMUSG00000046546	2.50129e-05	1.44961	family with sequence similarity 43 member A
					ENSMUSG00000025809	0.000300817	-0.697204	integrin beta 1 (fibronectin receptor beta)		ENSMUSG00000029713	5.11044e-05	1.37225	guanine nucleotide binding protein (G protein) beta 2
					ENSMUSG00000020917	0.0921906	-0.70443	ATP citrate lyase		ENSMUSG00000035828	0.00180961	1.32058	proviral integration site 3
					ENSMUSG00000038250	0.0673618	-0.718077	ubiquitin specific peptidase 38		ENSMUSG00000021127	4.35228e-09	1.32012	zinc finger protein 36 C3H type-like 1
					ENSMUSG00000061244	0.00115943	-0.723179	exocyst complex component 5		ENSMUSG00000024379	0.0224149	1.3011	thymic stromal lymphopoietin
					ENSMUSG00000033454	0.0151243	-0.757133	zinc finger and BTB domain containing 1		ENSMUSG00000087008	0.0370993	1.29251	predicted gene 5530
					ENSMUSG00000084497	0.0954755	-0.782997	predicted gene 22107		ENSMUSG00000048387	4.10998e-11	1.28197	odd-skipped related 1 (Drosophila)
					ENSMUSG00000032594	0.016456	-0.789715	inositol hexaphosphate kinase 1		ENSMUSG00000039835	0.0566989	1.26638	NHS-like 1
					ENSMUSG00000062190	0.0497817	-0.806893	LanC (bacterial lantibiotic synthetase component C)-like 2		ENSMUSG00000021822	0.00281707	1.22036	plasminogen activator urokinase
					ENSMUSG00000005936	0.00134723	-0.835226	potassium channel tetramerisation domain containing 20		ENSMUSG00000050628	9.17379e-06	1.18858	UBA-like domain containing 2
					ENSMUSG00000023150	0.0151243	-0.852737	influenza virus NS1A binding protein		ENSMUSG00000056749	6.33816e-11	1.17882	nuclear factor interleukin 3 regulated
					ENSMUSG00000021890	3.94216e-05	-0.891965	ELL associated factor 1		ENSMUSG00000048450	7.31232e-06	1.155	msh homeobox 1
					ENSMUSG00000106847	0.0939251	-0.98273	paternally expressed 13		ENSMUSG00000063727	0.000175477	1.14234	tumor necrosis factor receptor superfamily member 11b (osteoprotegerin)
					ENSMUSG00000087528	0.00110092	-1.24302	RIKEN cDNA 9830144P21 gene		ENSMUSG00000013846	8.50245e-06	1.14027	ST3 beta-galactoside alpha-2%2C3-sialyltransferase 1
					ENSMUSG00000029406	0.00498265	-2.19149	phosphatidylinositol transfer protein membrane-associated 2		ENSMUSG00000054364	3.77797e-16	1.13168	ras homolog family member B
										ENSMUSG00000067925	2.78832e-05	1.12598	retrotransposon Gag like 8A
										ENSMUSG00000075705	0.00769214	1.06377	methionine sulfoxide reductase B1
										ENSMUSG00000032501	0.000190401	1.03976	tribbles pseudokinase 1
										ENSMUSG00000024486	0.0108706	1.01212	heparin-binding EGF-like growth factor
										ENSMUSG00000022893	0.0191977	1.00462	a disintegrin-like and metallopeptidase (reprolysin type) with thrombospondin type 1 motif 1
										ENSMUSG00000022742	3.05193e-05	0.968225	coproporphyrinogen oxidase
										ENSMUSG00000021403	0.040134	0.957028	serine (or cysteine) peptidase inhibitor clade B member 9b
										ENSMUSG00000015165	0.0707685	0.949153	heterogeneous nuclear ribonucleoprotein L
										ENSMUSG00000055148	0.00148021	0.94678	Kruppel-like factor 2 (lung)
										ENSMUSG00000027832	0.00609943	0.930706	pentraxin related gene
										ENSMUSG00000107770	0.00252955	0.921738	predicted gene 44126
										ENSMUSG00000014599	0.00194098	0.921134	colony stimulating factor 1 (macrophage)
										ENSMUSG00000032715	0.0624703	0.916887	tribbles pseudokinase 3
										ENSMUSG00000039911	0.000382941	0.905695	splA/ryanodine receptor domain and SOCS box containing 1
										ENSMUSG00000074170	2.96102e-05	0.886291	pleckstrin homology domain containing family F (with FYVE domain) member 1
										ENSMUSG00000000552	0.0108097	0.873617	zinc finger protein 385A
										ENSMUSG00000035673	1.77609e-05	0.853121	strawberry notch homolog 2 (Drosophila)
										ENSMUSG00000037216	0.0806024	0.846144	lipoyltransferase 1
										ENSMUSG00000068335	0.00380295	0.842878	docking protein 1
										ENSMUSG00000037096	2.96102e-05	0.840954	predicted pseudogene 9762
										ENSMUSG00000018809	0.00184225	0.838467	SET and MYND domain containing 4
										ENSMUSG00000052684	2.7664e-06	0.837486	jun proto-oncogene
										ENSMUSG00000025185	0.000257163	0.820613	lysyl oxidase-like 4
										ENSMUSG00000067219	0.0044199	0.81668	NIPA-like domain containing 1
										ENSMUSG00000052837	7.91955e-06	0.793778	jun B proto-oncogene
										ENSMUSG00000036533	0.000109051	0.791411	CDC42 effector protein (Rho GTPase binding) 3
										ENSMUSG00000033106	0.011287	0.765794	solute carrier family 7 member 6 opposite strand
										ENSMUSG00000000078	4.82151e-07	0.750035	Kruppel-like factor 6
										ENSMUSG00000101862	0.0635492	0.713983	predicted gene 8918
										ENSMUSG00000017929	0.035486	0.691823	UDP-Gal:betaGlcNAc beta 1%2C4-galactosyltransferase polypeptide 5
										ENSMUSG00000027230	0.00127783	0.686762	cAMP responsive element binding protein 3-like 1
										ENSMUSG00000021645	7.28397e-05	0.685876	survival motor neuron 1
										ENSMUSG00000003032	9.02373e-11	0.675726	Kruppel-like factor 4 (gut)
										ENSMUSG00000101188	2.14286e-07	0.664197	eukaryotic translation initiation factor 4A pseudogene 4
										ENSMUSG00000021756	1.31671e-06	0.661658	interleukin 6 signal transducer
										ENSMUSG00000028792	0.000360101	0.655928	adenylate kinase 2
										ENSMUSG00000019927	0.00123488	0.651428	ubiquitin-conjugating enzyme E2D 1
										ENSMUSG00000029518	0.00578852	0.648101	RAB35 member RAS oncogene family
										ENSMUSG00000037573	0.00286241	0.64237	transducer of ErbB-2.1
										ENSMUSG00000031432	0.0108706	0.636207	phosphoribosyl pyrophosphate synthetase 1
										ENSMUSG00000105081	0.0220019	0.628595	predicted gene 43110
										ENSMUSG00000035799	0.00123978	0.592418	twist basic helix-loop-helix transcription factor 1
										ENSMUSG00000033863	0.0138849	0.589778	Kruppel-like factor 9
										ENSMUSG00000083179	2.48452e-08	0.589334	predicted gene 12693
										ENSMUSG00000068329	0.0523067	0.588728	HtrA serine peptidase 2
										ENSMUSG00000010067	0.0962073	0.588243	Ras association (RalGDS/AF-6) domain family member 1
										ENSMUSG00000028426	7.27095e-05	0.586112	RAD23 homolog B nucleotide excision repair protein
										ENSMUSG00000022265	0.0309485	-0.587588	progressive ankylosis
										ENSMUSG00000027763	0.0209775	-0.612616	muscleblind like splicing factor 1
										ENSMUSG00000031010	0.00179082	-0.617476	ubiquitin specific peptidase 9 X chromosome
										ENSMUSG00000056050	0.00652257	-0.626995	melanoma inhibitory activity 3
										ENSMUSG00000034707	0.0867521	-0.640321	glucosamine (N-acetyl)-6-sulfatase
										ENSMUSG00000038467	0.00650776	-0.640597	charged multivesicular body protein 4B
										ENSMUSG00000081179	0.00295265	-0.646568	predicted gene 13136
										ENSMUSG00000046058	0.068786	-0.647026	EP300 interacting inhibitor of differentiation 2
										ENSMUSG00000025240	0.033509	-0.647827	SAC1 suppressor of actin mutations 1-like (yeast)
										ENSMUSG00000035735	0.0328222	-0.65069	diacylglycerol lipase alpha
										ENSMUSG00000020802	0.0385047	-0.656104	ubiquitin-conjugating enzyme E2O
										ENSMUSG00000069272	0.0779122	-0.660167	histone cluster 1 H2ae
										ENSMUSG00000000056	0.0866248	-0.667354	nuclear prelamin A recognition factor
										ENSMUSG00000000127	0.000342275	-0.672668	fer (fms/fps related) protein kinase
										ENSMUSG00000064356	1.49914e-11	-0.678577	mitochondrially encoded ATP synthase 8
										ENSMUSG00000022309	0.0338005	-0.688376	angiopoietin 1
										ENSMUSG00000026276	0.0558743	-0.706587	septin 2
										ENSMUSG00000028245	0.0685659	-0.712078	neutral sphingomyelinase (N-SMase) activation associated factor
										ENSMUSG00000019820	0.0344795	-0.713259	utrophin
										ENSMUSG00000051627	0.000110039	-0.721551	histone cluster 1 H1e
										ENSMUSG00000096449	0.00770487	-0.74169	predicted gene 4076
										ENSMUSG00000016664	0.00192376	-0.778707	protein kinase C and casein kinase substrate in neurons 2
										ENSMUSG00000038371	0.0707685	-0.779679	SET binding factor 2
										ENSMUSG00000033396	0.0841139	-0.790381	SPG11 spatacsin vesicle trafficking associated
										ENSMUSG00000020272	0.00977607	-0.811078	serine/threonine kinase 10
										ENSMUSG00000042524	0.0806024	-0.816237	Sad1 and UNC84 domain containing 2
										ENSMUSG00000027201	0.0361856	-0.849278	myelin basic protein expression factor 2 repressor
										ENSMUSG00000031502	0.082166	-0.85742	collagen type IV alpha 1
										ENSMUSG00000036718	0.00159548	-0.872903	MICAL-like 2
										ENSMUSG00000098404	4.35228e-09	-0.883087	Mom radiation induced polyposis pseudogene
										ENSMUSG00000074272	0.0566989	-0.883408	carcinoembryonic antigen-related cell adhesion molecule 1
										ENSMUSG00000096984	0.0209761	-0.885737	predicted gene 26523
										ENSMUSG00000042821	0.0330095	-0.898681	snail family zinc finger 1
										ENSMUSG00000031446	0.0220019	-0.920656	cullin 4A
										ENSMUSG00000042599	0.038593	-0.933519	lysine (K)-specific demethylase 7A
										ENSMUSG00000048280	0.043576	-0.946866	zinc finger protein 738
										ENSMUSG00000003847	2.77694e-06	-0.962898	nuclear factor of activated T cells 5
										ENSMUSG00000104571	0.0806024	-0.978655	predicted gene 43010
										ENSMUSG00000039068	0.0580403	-0.991677	zinc finger ZZ domain containing 3
										ENSMUSG00000096980	0.0132555	-0.993588	predicted gene 26526
										ENSMUSG00000022528	0.0123124	-0.995088	hairy and enhancer of split 1 (Drosophila)
										ENSMUSG00000037349	0.0748977	-0.996952	nudix (nucleoside diphosphate linked moiety X)-type motif 22
										ENSMUSG00000000567	4.63135e-09	-1.00736	SRY (sex determining region Y)-box 9
										ENSMUSG00000026490	0.00266868	-1.02856	CDC42 binding protein kinase alpha
										ENSMUSG00000024190	0.0695264	-1.03554	dual specificity phosphatase 1
										ENSMUSG00000107468	0.0139043	-1.04605	RIKEN cDNA 5730507A11 gene
										ENSMUSG00000037221	0.0412893	-1.05405	motile sperm domain containing 3
										ENSMUSG00000042628	0.0549119	-1.05861	zinc finger FYVE domain containing 1
										ENSMUSG00000047909	0.0535775	-1.06216	ankyrin repeat domain 16
										ENSMUSG00000021846	0.0858656	-1.06949	pellino 2
										ENSMUSG00000031565	0.00132555	-1.10624	fibroblast growth factor receptor 1
										ENSMUSG00000044452	0.0811054	-1.15197	zinc finger protein 507
										ENSMUSG00000036879	0.0129263	-1.158	phosphorylase kinase beta
										ENSMUSG00000036580	0.0489924	-1.16497	spastic paraplegia 20 spartin (Troyer syndrome) homolog (human)
										ENSMUSG00000000782	0.0562115	-1.19359	transcription factor 7 T cell specific
										ENSMUSG00000052957	7.28397e-05	-1.1982	growth arrest specific 1
										ENSMUSG00000020184	0.0129721	-1.25202	transformed mouse 3T3 cell double minute 2
										ENSMUSG00000035284	0.0822865	-1.30082	vacuolar protein sorting 13C
										ENSMUSG00000113070	0.0316706	-1.30534	hypothetical protein
										ENSMUSG00000037692	0.0990759	-1.32114	AT hook DNA binding motif containing 1
										ENSMUSG00000106001	8.50649e-22	-1.36961	predicted gene 42826
										ENSMUSG00000113831	0.0744515	-1.42792	hypothetical protein
										ENSMUSG00000069206	0.0829326	-1.4366	zinc finger protein 874a
										ENSMUSG00000115543	0.00715035	-1.56631	hypothetical protein
										ENSMUSG00000022508	5.25034e-06	-1.65127	B cell leukemia/lymphoma 6
										ENSMUSG00000048489	0.0162147	-1.66076	RIKEN cDNA 8430408G22 gene
										ENSMUSG00000032702	0.0696714	-1.84612	KN motif and ankyrin repeat domains 1
										ENSMUSG00000103101	0.068786	-1.8569	predicted gene 37048
										ENSMUSG00000046958	0.0852377	-1.96502	RIKEN cDNA 4930432E11 gene
										ENSMUSG00000103780	0.0684652	-1.99006	predicted gene 37524
										ENSMUSG00000102319	0.0779122	-2.11695	predicted gene 37626
										ENSMUSG00000006457	0.094245	-2.42844	actinin alpha 3
										ENSMUSG00000096056	0.0946986	-2.6664	predicted gene 21986
										ENSMUSG00000115718	0.0452995	-2.71526	hypothetical protein
										ENSMUSG00000033458	0.0374712	-2.83473	FANCD2/FANCI-associated nuclease 1
										ENSMUSG00000102662	0.0779122	-3.18294	predicted gene 38377

## Sheet: Table S3F
Table S3F: Wt U-I vs. Wt I-I Differentially Expressed Genes
1 hpi					2 hpi					3 hpi
no differentially expressed genes					no differentially expressed genes					Gene ID	fdr	log2FC	log2FC WtII vs. WtUU	log2FC WtUI vs. WtUU	Evidence of Effectors in Wt I-I Cells Counteracting Effectors in Wt U-I Cells?	Product
										ENSMUSG00000072770	0.021526	2.77887	-2.25802	0.52085	Yes	proacrosin binding protein
										ENSMUSG00000031294	0.0290164	2.13323	0.220723	2.35395	Yes	RIKEN cDNA D630029K05 gene
										ENSMUSG00000065145	0.00797482	1.89539	-0.0426026	1.85278	Yes	vault RNA component 5
										ENSMUSG00000106706	0.00418094	1.68222	-0.334232	1.34799	Yes	RIKEN cDNA C530043K16 gene
										ENSMUSG00000020828	0.0944594	1.46037	-0.22022	1.24015	Yes	phospholipase D2
										ENSMUSG00000047155	0.0437863	1.30082	-0.85247	0.448352	Yes	cytochrome P450 family 4 subfamily x polypeptide 1
										ENSMUSG00000047220	0.01837	1.29752	-0.99088	0.306641	Yes	coiled-coil domain containing 36
										ENSMUSG00000045954	0.00612393	1.22873	-0.340425	0.888309	Yes	caveolae associated 2
										ENSMUSG00000024014	0.0314957	1.19174	-0.827975	0.363765	Yes	proviral integration site 1
										ENSMUSG00000038352	0.0511693	1.16414	-0.698749	0.465393	Yes	ADP-ribosylation factor-like 5C
										ENSMUSG00000051306	0.0108284	1.13387	-0.738826	0.395049	Yes	ubiquitin specific peptidase 42
										ENSMUSG00000019997	0.000216304	1.09933	0.478693	1.57802	Yes	connective tissue growth factor
										ENSMUSG00000015312	1.81074e-05	1.08779	-0.777173	0.310618	Yes	growth arrest and DNA-damage-inducible 45 beta
										ENSMUSG00000107023	0.0283813	1.07198	-0.842578	0.229399	Yes	predicted gene 42715
										ENSMUSG00000020614	0.0573015	1.05844	-0.882526	0.175919	Yes	family with sequence similarity 20 member A
										ENSMUSG00000029826	8.71726e-12	0.987013	-0.794919	0.192094	Yes	zinc finger CCCH type antiviral 1
										ENSMUSG00000015016	0.0633569	0.979082	-1.20681	-0.227732	No	acyl-CoA synthetase family member 3
										ENSMUSG00000052105	0.0175919	0.962237	-0.588219	0.374018	Yes	microtubule crosslinking factor 1
										ENSMUSG00000056708	0.02356	0.949336	-0.442614	0.506722	Yes	immediate early response 5
										ENSMUSG00000045817	2.55304e-10	0.942185	-0.625871	0.316313	Yes	zinc finger protein 36 C3H type-like 2
										ENSMUSG00000037411	0.000115296	0.91135	-0.228081	0.683269	Yes	serine (or cysteine) peptidase inhibitor clade E member 1
										ENSMUSG00000018143	0.00730987	0.907497	-0.384133	0.523363	Yes	v-maf musculoaponeurotic fibrosarcoma oncogene family protein K (avian)
										ENSMUSG00000074676	0.0339512	0.905358	-0.791826	0.113532	Yes	forkhead box S1
										ENSMUSG00000044934	0.00408236	0.887842	-0.199939	0.687903	Yes	zinc finger protein 367
										ENSMUSG00000081306	5.87186e-05	0.885803	-0.476014	0.409789	Yes	predicted gene 15266
										ENSMUSG00000084098	6.75158e-08	0.884603	-0.608353	0.27625	Yes	predicted gene 13422
										ENSMUSG00000100975	3.47824e-11	0.882806	-0.888921	-0.00611483	No	predicted gene 28875
										ENSMUSG00000066026	0.0117886	0.877761	-0.165115	0.712646	Yes	dehydrogenase/reductase (SDR family) member 3
										ENSMUSG00000064343	8.6873e-11	0.855947	-0.757946	0.0980007	Yes	mitochondrially encoded tRNA glutamine
										ENSMUSG00000025880	0.00218869	0.843347	-0.383851	0.459496	Yes	SMAD family member 7
										ENSMUSG00000022114	0.00835559	0.838532	-0.313204	0.525328	Yes	sprouty homolog 2 (Drosophila)
										ENSMUSG00000041773	0.0177127	0.829621	-0.408877	0.420744	Yes	ectodermal-neural cortex 1
										ENSMUSG00000021670	0.000762353	0.826505	-0.278873	0.547632	Yes	3-hydroxy-3-methylglutaryl-Coenzyme A reductase
										ENSMUSG00000104476	0.0159429	0.817965	-0.734645	0.0833197	Yes	predicted gene 38211
										ENSMUSG00000022048	4.62396e-13	0.813374	-0.428329	0.385045	Yes	dihydropyrimidinase-like 2
										ENSMUSG00000059883	0.066873	0.805936	-0.429813	0.376123	Yes	interleukin-1 receptor-associated kinase 4
										ENSMUSG00000040511	0.0010555	0.803481	0.240182	1.04366	Yes	poliovirus receptor
										ENSMUSG00000027122	3.33393e-11	0.801964	-0.469044	0.33292	Yes	ADP-ribosylation factor-like 14 effector protein
										ENSMUSG00000024486	0.00279192	0.790014	0.463273	1.25329	Yes	heparin-binding EGF-like growth factor
										ENSMUSG00000029135	0.000189061	0.77669	0.037121	0.813811	Yes	fos-like antigen 2
										ENSMUSG00000006445	0.0342836	0.772722	-0.0263476	0.746374	Yes	Eph receptor A2
										ENSMUSG00000027162	1.11194e-07	0.77151	-0.378068	0.393442	Yes	lin-7 homolog C (C. elegans)
										ENSMUSG00000101970	0.000142236	0.76181	-0.437476	0.324334	Yes	RIKEN cDNA 1810026B05 gene
										ENSMUSG00000041408	5.56472e-11	0.757713	-0.41847	0.339244	Yes	WAPL cohesin release factor
										ENSMUSG00000001964	0.0753962	0.754138	-0.483566	0.270572	Yes	emerin
										ENSMUSG00000052040	2.2117e-16	0.753357	-0.461733	0.291624	Yes	Kruppel-like factor 13
										ENSMUSG00000029465	0.00127188	0.75103	-0.556201	0.19483	Yes	actin related protein 2/3 complex subunit 3
										ENSMUSG00000064356	2.16753e-12	0.749805	-1.22034	-0.470539	No	mitochondrially encoded ATP synthase 8
										ENSMUSG00000095677	0.0766164	0.748133	-0.745087	0.00304585	Yes	dynein light chain Tctex-type 1F
										ENSMUSG00000027656	0.0250399	0.739683	-0.329721	0.409961	Yes	WNT1 inducible signaling pathway protein 2
										ENSMUSG00000024213	3.19597e-10	0.738448	-0.334045	0.404403	Yes	nudix (nucleotide diphosphate linked moiety X)-type motif 3
										ENSMUSG00000022451	1.04197e-13	0.73205	-0.392803	0.339247	Yes	twinfilin actin binding protein 1
										ENSMUSG00000017288	0.0109468	0.72902	-0.631406	0.0976136	Yes	VPS53 GARP complex subunit
										ENSMUSG00000026643	6.30912e-12	0.725917	-0.28779	0.438126	Yes	N-myristoyltransferase 2
										ENSMUSG00000068141	4.03498e-09	0.722346	-0.137297	0.58505	Yes	predicted pseudogene 10232
										ENSMUSG00000028771	0.0775813	0.71306	0.0976756	0.810735	Yes	protein tyrosine phosphatase non-receptor type 12
										ENSMUSG00000030245	4.17202e-06	0.707074	-0.161473	0.545601	Yes	golgi transport 1B
										ENSMUSG00000000489	0.0161139	0.706134	-0.509665	0.196468	Yes	platelet derived growth factor B polypeptide
										ENSMUSG00000044337	0.0992201	0.695852	0.0660267	0.761878	Yes	atypical chemokine receptor 3
										ENSMUSG00000022285	4.40933e-17	0.686298	-0.442038	0.24426	Yes	tyrosine 3-monooxygenase/tryptophan 5-monooxygenase activation protein zeta polypeptide
										ENSMUSG00000028128	0.0573825	0.682772	0.384265	1.06704	Yes	coagulation factor III
										ENSMUSG00000029178	0.000697014	0.676799	-0.772761	-0.0959618	No	Kruppel-like factor 3 (basic)
										ENSMUSG00000027859	0.0416479	0.676672	-0.0954183	0.581254	Yes	nerve growth factor
										ENSMUSG00000106001	1.43203e-07	0.674487	-0.53724	0.137248	Yes	predicted gene 42826
										ENSMUSG00000046573	0.00153497	0.674485	-0.457799	0.216686	Yes	LYR motif containing 4
										ENSMUSG00000061613	2.34752e-06	0.673308	-0.140524	0.532784	Yes	U2 small nuclear ribonucleoprotein auxiliary factor (U2AF) 1
										ENSMUSG00000047905	5.72761e-09	0.671176	-0.754572	-0.0833966	No	predicted pseudogene 8566
										ENSMUSG00000038170	7.30355e-05	0.667163	-0.0658159	0.601347	Yes	phosphodiesterase 4D interacting protein (myomegalin)
										ENSMUSG00000051341	0.0158577	0.663874	-0.468062	0.195812	Yes	zinc finger protein 52
										ENSMUSG00000029188	1.25995e-12	0.65905	-0.259614	0.399436	Yes	solute carrier family 34 (sodium phosphate) member 2
										ENSMUSG00000022507	0.0227524	0.658084	-0.0064029	0.651681	Yes	RIKEN cDNA 1810013L24 gene
										ENSMUSG00000039646	0.00427077	0.656243	-0.277009	0.379234	Yes	vasorin
										ENSMUSG00000028030	0.0884832	0.653802	-0.282655	0.371146	Yes	TBC1 domain containing kinase
										ENSMUSG00000028066	0.0880392	0.650583	-0.397903	0.25268	Yes	polyamine-modulated factor 1
										ENSMUSG00000038400	0.000268792	0.649726	-0.197683	0.452043	Yes	prostate transmembrane protein androgen induced 1
										ENSMUSG00000114739	0.0108284	0.64937	-0.537899	0.111471	Yes	hypothetical protein
										ENSMUSG00000022982	4.05389e-13	0.648672	-0.733269	-0.0845973	No	superoxide dismutase 1 soluble
										ENSMUSG00000022812	2.5814e-07	0.634224	-0.442663	0.191561	Yes	glycogen synthase kinase 3 beta
										ENSMUSG00000023067	6.36332e-05	0.632533	-0.703012	-0.0704785	No	cyclin-dependent kinase inhibitor 1A (P21)
										ENSMUSG00000074063	0.0514823	0.625889	-0.135192	0.490697	Yes	oxidative stress induced growth inhibitor 1
										ENSMUSG00000046404	0.0175031	0.6244	-0.140695	0.483705	Yes	YOD1 deubiquitinase
										ENSMUSG00000040423	0.00377053	0.618255	-0.227775	0.39048	Yes	RING CCCH (C3H) domains 1
										ENSMUSG00000039988	9.44434e-05	0.617355	-0.227239	0.390116	Yes	ankyrin repeat domain 13c
										ENSMUSG00000030188	0.00508989	0.615992	-0.129704	0.486288	Yes	mago homolog B exon junction complex core component
										ENSMUSG00000034210	0.00105249	0.609783	-0.351699	0.258084	Yes	EF-hand calcium binding domain 14
										ENSMUSG00000024800	0.0141723	0.608488	-0.186193	0.422295	Yes	ribonuclease P/MRP 30 subunit
										ENSMUSG00000054855	0.00102572	0.608154	0.313313	0.921467	Yes	Rho family GTPase 1
										ENSMUSG00000024077	0.0696594	0.601467	-0.464397	0.13707	Yes	striatin calmodulin binding protein
										ENSMUSG00000026434	9.18847e-05	0.601305	-0.389717	0.211588	Yes	nuclear casein kinase and cyclin-dependent kinase substrate 1
										ENSMUSG00000046733	0.0163159	0.594875	0.103677	0.698552	Yes	G protein-coupled receptor family C group 5 member A
										ENSMUSG00000025283	2.44649e-05	0.592623	-0.605185	-0.0125624	No	spermidine/spermine N1-acetyl transferase 1
										ENSMUSG00000048701	2.99005e-05	0.591786	-0.30501	0.286776	Yes	coiled-coil domain containing 6
										ENSMUSG00000089762	0.00340032	0.587132	-1.30041	-0.713274	No	immediate early response 5-like
										ENSMUSG00000011257	0.00543714	0.586262	-0.626265	-0.0400028	No	poly(A) binding protein cytoplasmic 4
										ENSMUSG00000113067	0.0897881	-0.585279	0.396308	-0.188971	Yes	hypothetical protein
										ENSMUSG00000033960	0.000767734	-0.627512	0.908235	0.280723	No	junctional cadherin 5 associated
										ENSMUSG00000022797	0.0359706	-0.633213	0.999691	0.366477	No	transferrin receptor
										ENSMUSG00000029569	0.00138127	-0.644084	0.408076	-0.236008	Yes	transmembrane protein 168
										ENSMUSG00000112160	0.0861956	-0.650428	0.194405	-0.456023	Yes	hypothetical protein
										ENSMUSG00000020917	0.00782743	-0.667574	0.879853	0.212279	No	ATP citrate lyase
										ENSMUSG00000048249	0.0627079	-0.672017	0.0013548	-0.670663	Yes	CREB3 regulatory factor
										ENSMUSG00000018500	0.00159068	-0.679286	2.75772	2.07844	No	adenosine A2b receptor
										ENSMUSG00000023022	0.00501363	-0.727794	0.16786	-0.559935	Yes	LIM domain and actin binding 1
										ENSMUSG00000032396	0.042493	-0.765662	0.699426	-0.0662363	Yes	DIS3 like exosome 3'-5' exoribonuclease
										ENSMUSG00000076281	2.92846e-15	-0.78324	-0.362429	-1.14567	Yes	predicted gene 24270
										ENSMUSG00000030157	0.0961019	-0.792747	0.0941855	-0.698561	Yes	C-type lectin domain family 2 member d
										ENSMUSG00000076258	1.70261e-19	-0.81098	-0.0756311	-0.886611	Yes	predicted gene 23935
										ENSMUSG00000053560	1.68273e-11	-0.845746	0.896667	0.0509218	No	immediate early response 2
										ENSMUSG00000035373	0.0179423	-0.930298	2.58447	1.65417	No	chemokine (C-C motif) ligand 7
										ENSMUSG00000039831	0.079557	-0.996434	1.60143	0.604993	No	Rho GTPase activating protein 29
										ENSMUSG00000037868	0.000493584	-1.08373	1.68144	0.597708	No	early growth response 2
										ENSMUSG00000057842	0.0227136	-1.17404	0.105354	-1.06869	Yes	zinc finger protein 595
										ENSMUSG00000006958	0.054768	-1.22295	1.87268	0.649733	No	chordin
										ENSMUSG00000052291	0.0784657	-1.24059	0.605545	-0.63505	Yes	RIKEN cDNA 5330438D12 gene
										ENSMUSG00000052143	0.0326955	-1.37307	0.360618	-1.01245	Yes	predicted gene 9869
										ENSMUSG00000038418	2.36613e-17	-1.44391	1.86713	0.423225	No	early growth response 1
										ENSMUSG00000100130	0.0499404	-1.46356	-0.205143	-1.66871	Yes	predicted gene 28379
										ENSMUSG00000112729	0.0648388	-1.76168	0.896291	-0.865392	Yes	predicted gene 46231
										ENSMUSG00000021250	2.63871e-20	-2.04316	4.03804	1.99488	No	FBJ osteosarcoma oncogene
										ENSMUSG00000094033	0.0315598	-2.54828	-0.21473	-2.763	Yes	predicted gene 24655
										ENSMUSG00000042797	0.0615756	-2.70436	1.39964	-1.30472	Yes	aquaporin 11
										ENSMUSG00000115161	0.0865435	-4.35739	2.67289	-1.6845	Yes	hypothetical protein

## Sheet: Table S3G
Table S3G: Dmyr1 U-I vs. Dmyr1 I-I Differentially Expressed Genes
1 hpi					2 hpi								3 hpi
no differentially expressed genes					Gene ID	fdr	log2FC	log2FC dmyr1II-dmyr1UU	log2FC dmyr1UI-dmyr1UU	Evidence of Effectors in Dmyr1 I-I Cells Counteracting Effectors in Dmyr1 U-I Cells?	product		Gene ID	fdr	log2FC	log2FC dmyr1II-dmyr1UU	log2FC dmyr1UI-dmyr1UU	Evidence of Effectors in Dmyr1 I-I Cells Counteracting Effectors in Dmyr1 U-I Cells?	product
					ENSMUSG00000025809	0.0117301	-0.610044	-0.126026	-0.73607	Yes	integrin beta 1 (fibronectin receptor beta)		ENSMUSG00000040687	0.0585607	3.42452	-1.88037	1.54415	Yes	MAP-kinase activating death domain
					ENSMUSG00000058355	0.0991171	-0.62972	0.117416	-0.512304	Yes	ATP-binding cassette sub-family E (OABP) member 1		ENSMUSG00000114617	0.0349737	1.9499	-1.00143	0.948466	Yes	hypothetical protein
					ENSMUSG00000029767	0.0539173	-0.659789	0.229632	-0.430157	Yes	calumenin		ENSMUSG00000012889	0.0507221	1.75054	-0.688235	1.0623	Yes	podocan-like 1
					ENSMUSG00000039126	0.0246438	-0.870804	0.189798	-0.681006	Yes	prune homolog 2		ENSMUSG00000032285	0.0930872	1.71423	-1.72142	-0.00718856	No	DnaJ heat shock protein family (Hsp40) member A4
					ENSMUSG00000026643	0.0985643	-0.887979	0.371337	-0.516642	Yes	N-myristoyltransferase 2		ENSMUSG00000048489	0.0123113	1.7133	-1.66503	0.0482691	Yes	RIKEN cDNA 8430408G22 gene
													ENSMUSG00000105115	0.0949453	1.69809	-1.84783	-0.149733	No	U3B small nuclear RNA 2
													ENSMUSG00000050199	0.0410661	1.63485	-0.892706	0.742148	Yes	leucine-rich repeat-containing G protein-coupled receptor 4
													ENSMUSG00000004902	0.0684435	1.61179	-1.96174	-0.349953	No	solute carrier family 25 (mitochondrial carrier) member 18
													ENSMUSG00000027901	0.0944328	1.6108	-0.762875	0.847924	Yes	DENN/MADD domain containing 2D
													ENSMUSG00000035873	0.022768	1.37902	-1.32675	0.0522664	Yes	PRKC apoptosis WT1 regulator
													ENSMUSG00000043067	0.0525028	1.31297	-1.10655	0.206417	Yes	dpy-19-like 1 (C. elegans)
													ENSMUSG00000069008	0.0823251	1.15417	-0.872011	0.282162	Yes	predicted gene 5537
													ENSMUSG00000080316	0.00536377	1.14433	-1.00141	0.142924	Yes	sperm acrosome associated 6
													ENSMUSG00000106121	0.0229363	1.10863	-0.980457	0.12817	Yes	predicted gene 42679
													ENSMUSG00000037221	8.39021e-05	1.09449	-0.176777	0.917712	Yes	motile sperm domain containing 3
													ENSMUSG00000028893	0.0166578	1.05133	-0.669375	0.381956	Yes	sestrin 2
													ENSMUSG00000109255	0.00195961	0.999275	-0.561367	0.437907	Yes	predicted gene 7407
													ENSMUSG00000038214	0.0842043	0.942228	-1.09851	-0.156282	No	BEN domain containing 3
													ENSMUSG00000097239	0.0285472	0.936895	-0.622001	0.314895	Yes	predicted gene 27029
													ENSMUSG00000103715	0.0869469	0.924391	-0.739481	0.18491	Yes	RIKEN cDNA 4933431K14 gene
													ENSMUSG00000063011	0.0633744	0.922127	-0.329634	0.592493	Yes	mesothelin
													ENSMUSG00000000489	0.0027833	0.920306	-0.789111	0.131194	Yes	platelet derived growth factor B polypeptide
													ENSMUSG00000115543	0.0365035	0.878278	-1.99482	-1.11654	No	hypothetical protein
													ENSMUSG00000037395	0.0937392	0.849378	-1.36542	-0.516045	No	REST corepressor 3
													ENSMUSG00000045691	0.0960134	0.778331	-0.679665	0.0986663	Yes	thiamine triphosphatase
													ENSMUSG00000098449	0.0956959	0.774063	0.0859151	0.859978	Yes	predicted gene 7467
													ENSMUSG00000075591	0.0936392	0.754072	-0.863828	-0.109756	No	predicted gene 10874
													ENSMUSG00000097056	0.0524254	0.740837	-0.34276	0.398077	Yes	predicted gene 4262
													ENSMUSG00000081783	0.0349737	0.740647	-0.532265	0.208382	Yes	predicted gene 15599
													ENSMUSG00000111684	0.0545652	0.738056	-0.324527	0.413529	Yes	hypothetical protein
													ENSMUSG00000051786	0.0685659	0.700812	-0.56793	0.132882	Yes	tubulin gamma complex associated protein 6
													ENSMUSG00000111343	0.0712357	0.700559	-0.560708	0.13985	Yes	hypothetical protein
													ENSMUSG00000045817	5.87329e-07	0.681245	-0.694005	-0.0127603	No	zinc finger protein 36 C3H type-like 2
													ENSMUSG00000003546	0.0456434	0.63944	-0.886339	-0.246899	No	kinesin light chain 4
													ENSMUSG00000103735	0.0185913	0.639084	-0.418375	0.220709	Yes	predicted gene 38317
													ENSMUSG00000021927	0.0177795	0.636906	-0.795805	-0.158899	No	heterogeneous nuclear ribonucleoprotein A1-like 2 pseudogene 2
													ENSMUSG00000027737	0.0907688	0.627447	-0.134256	0.493191	Yes	solute carrier family 7 (cationic amino acid transporter y+ system) member 11
													ENSMUSG00000026596	0.0799715	0.625494	-0.439686	0.185809	Yes	v-abl Abelson murine leukemia viral oncogene 2 (arg Abelson-related gene)
													ENSMUSG00000020592	0.0171661	0.623808	-0.951956	-0.328147	No	syndecan 1
													ENSMUSG00000103933	0.0863405	0.619951	-0.431281	0.18867	Yes	predicted gene 36964
													ENSMUSG00000083311	0.000807824	0.612086	-0.772877	-0.160791	No	predicted gene 5643
													ENSMUSG00000027221	0.00588994	0.608983	-0.859557	-0.250574	No	carbohydrate (keratan sulfate Gal-6) sulfotransferase 1
													ENSMUSG00000045962	0.00687457	0.603134	-0.551196	0.051938	Yes	WNK lysine deficient protein kinase 1
													ENSMUSG00000115662	0.0611137	0.595151	-0.608984	-0.0138329	No	hypothetical protein
													ENSMUSG00000047407	0.00021257	0.594654	-0.743248	-0.148593	No	TGFB-induced factor homeobox 1
													ENSMUSG00000031765	0.00296342	-0.589546	0.340882	-0.248664	Yes	metallothionein 1
													ENSMUSG00000055980	0.045283	-0.592523	1.54022	0.947693	No	insulin receptor substrate 1
													ENSMUSG00000083513	0.000370364	-0.600723	0.447084	-0.153639	Yes	olfactory receptor 647 pseudogene 1
													ENSMUSG00000025731	0.0800073	-0.601629	0.473822	-0.127807	Yes	methyltransferase like 26
													ENSMUSG00000092837	0.00048851	-0.604515	0.712353	0.107837	No	ribonuclease P RNA component H1
													ENSMUSG00000035373	0.05286	-0.617357	3.11969	2.50233	No	chemokine (C-C motif) ligand 7
													ENSMUSG00000029465	0.0037052	-0.618422	0.273808	-0.344614	Yes	actin related protein 2/3 complex subunit 3
													ENSMUSG00000048450	0.069796	-0.621045	1.38281	0.761766	No	msh homeobox 1
													ENSMUSG00000047843	0.00131199	-0.625417	0.536003	-0.0894139	Yes	brain protein I3
													ENSMUSG00000064343	5.01226e-07	-0.627377	0.614042	-0.0133352	Yes	mitochondrially encoded tRNA glutamine
													ENSMUSG00000020483	0.00342555	-0.660549	0.739426	0.078877	No	dynein light chain LC8-type 2
													ENSMUSG00000040759	0.0376961	-0.660811	-0.0314599	-0.692271	Yes	CKLF-like MARVEL transmembrane domain containing 5
													ENSMUSG00000035385	0.000344806	-0.694939	2.05386	1.35892	No	chemokine (C-C motif) ligand 2
													ENSMUSG00000075415	0.0630656	-0.710199	0.0782951	-0.631904	Yes	formin binding protein 1
													ENSMUSG00000021127	0.00485824	-0.716214	1.56415	0.847938	No	zinc finger protein 36 C3H type-like 1
													ENSMUSG00000065208	0.0371428	-0.735203	1.01976	0.284559	No	predicted gene 24616
													ENSMUSG00000030256	0.0905039	-0.741123	0.206842	-0.534281	Yes	basic helix-loop-helix family member e41
													ENSMUSG00000038037	1.84453e-06	-0.828051	2.82499	1.99694	No	suppressor of cytokine signaling 1
													ENSMUSG00000021453	5.00824e-05	-0.837308	2.04526	1.20795	No	growth arrest and DNA-damage-inducible 45 gamma
													ENSMUSG00000028789	0.0371428	-0.83802	3.20391	2.36589	No	antizyme inhibitor 2
													ENSMUSG00000024379	0.0570898	-0.898811	1.76797	0.869157	No	thymic stromal lymphopoietin
													ENSMUSG00000053113	0.000243169	-0.905541	2.71699	1.81145	No	suppressor of cytokine signaling 3
													ENSMUSG00000083646	0.0931913	-0.923675	1.02654	0.102868	No	predicted gene 6088
													ENSMUSG00000018500	0.025383	-0.924158	2.15481	1.23065	No	adenosine A2b receptor
													ENSMUSG00000026821	0.0446161	-0.929534	0.440801	-0.488732	Yes	ral guanine nucleotide dissociation stimulator
													ENSMUSG00000058192	0.069199	-0.958977	0.468745	-0.490232	Yes	zinc finger protein 846
													ENSMUSG00000037370	0.0115959	-1.03213	-0.635007	-1.66714	Yes	ectonucleotide pyrophosphatase/phosphodiesterase 1
													ENSMUSG00000114536	0.0617051	-1.06108	3.50071	2.43962	No	hypothetical protein
													ENSMUSG00000021250	5.87329e-07	-1.10844	3.51152	2.40309	No	FBJ osteosarcoma oncogene
													ENSMUSG00000032579	0.0372911	-1.30148	0.490929	-0.810555	Yes	HemK methyltransferase family member 1
													ENSMUSG00000033029	0.0846062	-1.64151	-0.371252	-2.01276	Yes	RIKEN cDNA 1700088E04 gene
													ENSMUSG00000028188	0.0621863	-1.69191	0.367366	-1.32454	Yes	spermatogenesis associated 1
													ENSMUSG00000059027	0.076718	-1.7019	0.672079	-1.02982	Yes	RIKEN cDNA 9630013D21 gene
													ENSMUSG00000113656	0.0299576	-2.20475	0.154909	-2.04984	Yes	hypothetical protein
													ENSMUSG00000110774	0.0949453	-3.86837	0.687145	-3.18122	Yes	predicted gene 39318

## Sheet: Table S3H
Table S3H: Wt I-I vs. Dmyr1 I-I Differentially Expressed Genes
1 hpi					2 hpi					3 hpi
no differentially expressed genes					Gene ID	fdr	log2FC	product		Gene ID	fdr	log2FC	product
					ENSMUSG00000115249	0.00591909	4.95738	hypothetical protein		ENSMUSG00000042228	0.0549447	inf	LYN proto-oncogene Src family tyrosine kinase
					ENSMUSG00000090500	0.0237516	2.62092	predicted gene 17057		ENSMUSG00000107430	0.0912606	6.28406	predicted gene 31532
					ENSMUSG00000030766	0.0393012	2.08207	Rho GTPase activating protein 17		ENSMUSG00000076430	0.0420346	5.9748	HUS1 checkpoint clamp component B
					ENSMUSG00000014932	0.0724526	1.89662	YES proto-oncogene 1 Src family tyrosine kinase		ENSMUSG00000099746	0.043778	4.95939	per-pentamer repeat gene
					ENSMUSG00000091133	0.0872686	1.60594	predicted gene 17108		ENSMUSG00000032846	0.0573244	4.93877	zinc finger SWIM-type containing 6
					ENSMUSG00000097113	0.027597	1.44888	predicted gene 19705		ENSMUSG00000097404	0.0175488	4.93426	predicted gene 10814
					ENSMUSG00000021250	1.13552e-05	1.08523	FBJ osteosarcoma oncogene		ENSMUSG00000111246	0.0930444	4.56792	hypothetical protein
					ENSMUSG00000106001	0.000103316	1.07604	predicted gene 42826		ENSMUSG00000106518	0.0635926	4.44093	predicted gene 42759
					ENSMUSG00000033799	0.09831	0.877612	family with sequence similarity 208 member B		ENSMUSG00000106312	0.0897054	4.38362	predicted gene 44378
					ENSMUSG00000055148	0.000586717	0.871969	Kruppel-like factor 2 (lung)		ENSMUSG00000089798	0.0738409	4.07	RIKEN cDNA 1700028K03 gene
					ENSMUSG00000033909	0.0745282	0.859075	ubiquitin specific peptidase 36		ENSMUSG00000029084	0.0799284	3.88874	CD38 antigen
					ENSMUSG00000064343	0.000181185	0.821904	mitochondrially encoded tRNA glutamine		ENSMUSG00000103146	0.036325	3.88043	predicted gene 37745
					ENSMUSG00000021360	0.011108	0.804904	glucosaminyl (N-acetyl) transferase 2 I-branching enzyme		ENSMUSG00000037318	0.0295441	3.72316	TRAF3 interacting protein 3
					ENSMUSG00000043131	9.89228e-06	0.783375	MOB kinase activator 1A		ENSMUSG00000077394	0.0516395	3.6346	predicted gene 24339
					ENSMUSG00000038418	4.711e-08	0.714802	early growth response 1		ENSMUSG00000084899	0.0113816	3.38851	predicted gene 15344
					ENSMUSG00000029178	0.0724526	0.714546	Kruppel-like factor 3 (basic)		ENSMUSG00000040350	0.0140095	3.23308	tripartite motif-containing 7
					ENSMUSG00000073775	0.0109127	0.711081	KTI12 homolog chromatin associated		ENSMUSG00000043789	0.0664131	3.04445	von Willebrand factor C and EGF domains
					ENSMUSG00000050989	0.00714192	0.690066	selenoprotein N		ENSMUSG00000065047	0.0826548	3.01611	predicted gene 24045
					ENSMUSG00000002325	0.0939207	0.641548	interferon regulatory factor 9		ENSMUSG00000078519	0.0971537	2.84922	RIKEN cDNA 2310026L22 gene
					ENSMUSG00000001700	0.0724526	0.62962	GRAM domain containing 3		ENSMUSG00000077294	7.05854e-05	2.75721	predicted gene 24123
					ENSMUSG00000052428	0.0368769	0.627465	transmembrane and coiled-coil domains 1		ENSMUSG00000040751	0.0207366	2.64739	linker for activation of T cells family member 2
					ENSMUSG00000053560	3.22841e-08	0.591854	immediate early response 2		ENSMUSG00000105086	0.0227174	2.56854	predicted gene 42534
					ENSMUSG00000004562	0.0608545	-0.755066	Rho guanine nucleotide exchange factor (GEF) 40		ENSMUSG00000042417	0.0227983	2.45609	cyclin O
					ENSMUSG00000020941	0.0565024	-0.757042	mitogen-activated protein kinase kinase kinase 14		ENSMUSG00000097718	0.048674	2.4107	predicted gene 26896
					ENSMUSG00000056501	0.0368769	-0.788125	CCAAT/enhancer binding protein (C/EBP) beta		ENSMUSG00000021994	0.0502828	2.33624	wingless-type MMTV integration site family member 5A
					ENSMUSG00000074676	0.0848721	-0.807513	forkhead box S1		ENSMUSG00000104701	0.0544359	2.31713	predicted gene 42555
					ENSMUSG00000031762	0.0100974	-0.832459	metallothionein 2		ENSMUSG00000108741	0.057921	2.3127	predicted gene 44553
					ENSMUSG00000107596	0.0724526	-0.882775	predicted gene 18913		ENSMUSG00000097925	0.0693075	2.26206	predicted gene 26574
					ENSMUSG00000037992	0.0368769	-0.937988	retinoic acid receptor alpha		ENSMUSG00000095205	0.0257899	2.24967	small nucleolar RNA C/D box 93
					ENSMUSG00000046731	0.0698036	-0.96097	potassium channel tetramerisation domain containing 11		ENSMUSG00000025314	0.0807307	2.21664	protein tyrosine phosphatase receptor type J
					ENSMUSG00000042677	0.0755188	-0.972701	zinc finger CCCH type containing 12A		ENSMUSG00000084221	0.0243702	2.20111	high mobility group box 1 pseudogene 4
					ENSMUSG00000042821	0.000238402	-0.993409	snail family zinc finger 1		ENSMUSG00000102881	0.0177475	2.14812	predicted gene 3807
					ENSMUSG00000110588	0.019027	-1.06423	predicted gene 45774		ENSMUSG00000104125	0.0462525	2.11411	predicted gene 37488
					ENSMUSG00000030103	3.20323e-08	-1.0666	basic helix-loop-helix family member e40		ENSMUSG00000107455	0.014076	2.0077	predicted gene 43868
					ENSMUSG00000015312	0.000103316	-1.23257	growth arrest and DNA-damage-inducible 45 beta		ENSMUSG00000085201	0.0923888	1.9938	nuclear receptor subfamily 6 group A member 1 opposite strand
					ENSMUSG00000097474	0.0745282	-1.25316	predicted gene 26584		ENSMUSG00000043993	0.0254357	1.96722	RIKEN cDNA 2900052L18 gene
					ENSMUSG00000097633	0.0107859	-1.28123	predicted gene 16617		ENSMUSG00000085762	0.0567768	1.91148	leucine rich repeat containing 75A opposite strand 2
					ENSMUSG00000044167	0.000179712	-1.3514	forkhead box O1		ENSMUSG00000113140	0.021447	1.88298	hypothetical protein
					ENSMUSG00000000489	0.000399193	-1.47694	platelet derived growth factor B polypeptide		ENSMUSG00000065118	0.0454417	1.87507	predicted gene 23297
					ENSMUSG00000023947	0.0178125	-1.7011	nuclear factor of kappa light polypeptide gene enhancer in B cells inhibitor epsilon		ENSMUSG00000083016	0.00419607	1.87299	predicted gene 12618
					ENSMUSG00000069305	0.00665856	-1.73312	histone cluster 1 H4n		ENSMUSG00000084323	3.99303e-09	1.85761	predicted gene 14438
					ENSMUSG00000035385	0.000586717	-2.04854	chemokine (C-C motif) ligand 2		ENSMUSG00000102440	0.0274907	1.85314	protocadherin gamma subfamily A 9
					ENSMUSG00000021025	9.34538e-10	-2.56292	nuclear factor of kappa light polypeptide gene enhancer in B cells inhibitor alpha		ENSMUSG00000092805	0.00989505	1.84055	predicted gene 26461
					ENSMUSG00000018899	0.000647076	-2.83513	interferon regulatory factor 1		ENSMUSG00000113905	0.0355989	1.83843	hypothetical protein
					ENSMUSG00000087107	0.0724526	-2.9046	expressed sequence AI662270		ENSMUSG00000026819	0.0109429	1.82651	solute carrier family 25 (mitochondrial carrier phosphate carrier) member 25
					ENSMUSG00000029380	2.94389e-09	-2.91254	chemokine (C-X-C motif) ligand 1		ENSMUSG00000020399	0.0824209	1.80789	hepatitis A virus cellular receptor 2
										ENSMUSG00000098092	0.000686904	1.79524	predicted gene 2076
										ENSMUSG00000100816	0.045757	1.78447	predicted gene 28321
										ENSMUSG00000025195	0.0482086	1.77563	dynamin binding protein
										ENSMUSG00000046480	0.000237987	1.77136	sodium channel type IV beta
										ENSMUSG00000104235	0.0174507	1.71901	predicted gene 37589
										ENSMUSG00000024742	0.0511822	1.66902	flap structure specific endonuclease 1
										ENSMUSG00000044244	0.0764083	1.66463	interleukin 20 receptor beta
										ENSMUSG00000056687	0.0337086	1.61762	predicted gene 11696
										ENSMUSG00000065808	0.073775	1.5919	predicted gene 23037
										ENSMUSG00000096681	4.79213e-29	1.55015	ribosomal protein S19 pseudogene 1
										ENSMUSG00000085897	3.47685e-06	1.54558	predicted gene 11604
										ENSMUSG00000050199	0.0423309	1.51293	leucine-rich repeat-containing G protein-coupled receptor 4
										ENSMUSG00000060397	0.0459496	1.51198	zinc finger protein 128
										ENSMUSG00000083812	0.0346976	1.48916	predicted gene 5054
										ENSMUSG00000106416	1.06096e-13	1.48845	predicted gene 5857
										ENSMUSG00000084968	0.0208973	1.47258	predicted gene 12743
										ENSMUSG00000076281	1.29329e-44	1.46287	predicted gene 24270
										ENSMUSG00000057842	0.0253871	1.46077	zinc finger protein 595
										ENSMUSG00000076258	1.62835e-65	1.4513	predicted gene 23935
										ENSMUSG00000051627	7.4424e-10	1.41953	histone cluster 1 H1e
										ENSMUSG00000115420	1.19278e-05	1.41425	hypothetical protein
										ENSMUSG00000083553	0.00102382	1.40835	predicted gene 11989
										ENSMUSG00000025607	0.0602373	1.40808	coatomer protein complex subunit gamma 2
										ENSMUSG00000081669	3.22854e-09	1.40112	nucleoplasmin 3 pseudogene 1
										ENSMUSG00000065870	7.41806e-17	1.38203	U3A small nuclear RNA
										ENSMUSG00000072763	0.048273	1.38012	RIKEN cDNA 5430403G16 gene
										ENSMUSG00000079470	0.0833324	1.37744	UTP14B small subunit processome component
										ENSMUSG00000087943	0.000349968	1.37625	predicted gene 24245
										ENSMUSG00000088609	5.0457e-43	1.37375	predicted gene 24187
										ENSMUSG00000035529	0.0099367	1.36892	PR domain containing 4
										ENSMUSG00000111937	0.0302503	1.33411	predicted gene 46203
										ENSMUSG00000033871	0.0391564	1.32471	peroxisome proliferative activated receptor gamma coactivator 1 beta
										ENSMUSG00000081797	0.00228574	1.32303	predicted gene 8662
										ENSMUSG00000045409	0.0800208	1.30744	tripartite motif-containing 39
										ENSMUSG00000084373	0.000371261	1.30526	ribosomal protein S2 pseudogene 4
										ENSMUSG00000099891	0.0595826	1.30443	predicted gene 5575
										ENSMUSG00000113237	8.24611e-32	1.30211	predicted gene 6109
										ENSMUSG00000093552	0.0853981	1.30104	predicted gene 5777
										ENSMUSG00000078931	0.0809198	1.29387	peptide deformylase (mitochondrial)
										ENSMUSG00000111942	1.3909e-10	1.29313	predicted gene 5182
										ENSMUSG00000089371	0.0168282	1.28618	microRNA 1938
										ENSMUSG00000020142	0.0853739	1.27889	solute carrier family 1 (glutamate/neutral amino acid transporter) member 4
										ENSMUSG00000102556	0.0118718	1.27078	predicted gene 37569
										ENSMUSG00000058761	0.00655327	1.25942	ring finger protein 169
										ENSMUSG00000097879	0.0735047	1.24417	predicted gene 26869
										ENSMUSG00000097098	0.0613898	1.23061	RIKEN cDNA 9330111N05 gene
										ENSMUSG00000034175	0.0905163	1.2303	rhomboid domain containing 3
										ENSMUSG00000035469	0.0131157	1.23001	regulator of chromosome condensation (RCC1) and BTB (POZ) domain containing protein 1
										ENSMUSG00000097167	0.0748037	1.22992	predicted gene 16740
										ENSMUSG00000081227	0.0971443	1.22376	predicted gene 13082
										ENSMUSG00000114553	0.0283455	1.21968	hypothetical protein
										ENSMUSG00000046897	1.25352e-05	1.20865	zinc finger protein 740
										ENSMUSG00000094446	4.6272e-06	1.20303	predicted gene 6344
										ENSMUSG00000041341	0.0877391	1.19858	autophagy related 2B
										ENSMUSG00000098404	2.32097e-21	1.19676	Mom radiation induced polyposis pseudogene
										ENSMUSG00000038418	1.59453e-15	1.19633	early growth response 1
										ENSMUSG00000106341	0.059944	1.19093	predicted gene 43330
										ENSMUSG00000088246	0.000888374	1.18747	predicted gene 25911
										ENSMUSG00000083218	0.0086772	1.18393	predicted gene 16425
										ENSMUSG00000057541	0.00989505	1.18071	pseudouridylate synthase 7
										ENSMUSG00000082718	0.00412355	1.17906	predicted gene 14928
										ENSMUSG00000095432	1.21348e-05	1.17002	zinc finger protein 748
										ENSMUSG00000095836	0.0269023	1.16745	predicted gene 21960
										ENSMUSG00000037868	0.000585834	1.16307	early growth response 2
										ENSMUSG00000109608	0.05104	1.15831	predicted gene 45597
										ENSMUSG00000081058	0.0362859	1.15572	histone cluster 2 H3c2
										ENSMUSG00000041570	0.0294935	1.14809	calmodulin regulated spectrin-associated protein family member 2
										ENSMUSG00000078192	7.90949e-23	1.14348	predicted pseudogene 7290
										ENSMUSG00000025577	0.00174247	1.13932	chromobox 2
										ENSMUSG00000114736	0.0816381	1.12987	hypothetical protein
										ENSMUSG00000094557	1.91259e-11	1.12816	ribosomal protein L35A pseudogene 7
										ENSMUSG00000082204	0.0330819	1.12513	predicted gene 7722
										ENSMUSG00000022797	2.86607e-05	1.12485	transferrin receptor
										ENSMUSG00000010290	0.00242705	1.12331	expressed sequence AI597479
										ENSMUSG00000021775	3.29607e-06	1.12215	nuclear receptor subfamily 1 group D member 2
										ENSMUSG00000090673	0.0133955	1.1208	predicted gene 340
										ENSMUSG00000070047	0.000612354	1.12068	FAT atypical cadherin 1
										ENSMUSG00000037643	1.0776e-06	1.10966	protein kinase C iota
										ENSMUSG00000036995	0.0045668	1.10646	ArfGAP with SH3 domain ankyrin repeat and PH domain 3
										ENSMUSG00000005958	0.021447	1.10595	Eph receptor B3
										ENSMUSG00000035764	0.043778	1.10122	F-box protein 45
										ENSMUSG00000102606	0.0207459	1.09278	ribosomal protein 21 pseudogene 1
										ENSMUSG00000087307	0.0257169	1.08801	predicted gene 12925
										ENSMUSG00000087440	0.0574322	1.08576	RIKEN cDNA 4930577N17 gene
										ENSMUSG00000066595	0.0296666	1.08212	feline leukemia virus subgroup C cellular receptor 1
										ENSMUSG00000021870	0.0343969	1.07489	sarcolemma associated protein
										ENSMUSG00000074221	1.29942e-05	1.06463	zinc finger protein 568
										ENSMUSG00000100017	0.00297977	1.06399	RIKEN cDNA 2410022M11 gene
										ENSMUSG00000075470	0.00108808	1.06347	asparagine-linked glycosylation 10B (alpha-1%2C2-glucosyltransferase)
										ENSMUSG00000020741	0.086019	1.06217	clustered mitochondria (cluA/CLU1) homolog
										ENSMUSG00000045374	0.0908761	1.06115	WD repeat domain 81
										ENSMUSG00000082061	7.03738e-14	1.05818	predicted gene 12726
										ENSMUSG00000114110	0.0868107	1.05766	predicted gene 46379
										ENSMUSG00000083116	5.22225e-05	1.05742	predicted gene 13410
										ENSMUSG00000112756	0.0611528	1.05705	hypothetical protein
										ENSMUSG00000027809	0.0800954	1.05458	electron transferring flavoprotein dehydrogenase
										ENSMUSG00000038822	0.0141061	1.04863	HECT domain and ankyrin repeat containing E3 ubiquitin protein ligase 1
										ENSMUSG00000034254	0.0129857	1.04124	1-acylglycerol-3-phosphate O-acyltransferase 1 (lysophosphatidic acid acyltransferase alpha)
										ENSMUSG00000024068	0.0954533	1.03655	spastin
										ENSMUSG00000029338	0.0155195	1.03472	anthrax toxin receptor 2
										ENSMUSG00000051323	0.000146914	1.02755	protocadherin 19
										ENSMUSG00000045414	7.81409e-05	1.02283	RIKEN cDNA 1190002N15 gene
										ENSMUSG00000054469	0.000191181	1.02092	lysocardiolipin acyltransferase 1
										ENSMUSG00000030522	3.00161e-05	1.01217	myotubularin related protein 10
										ENSMUSG00000036879	2.1727e-06	1.012	phosphorylase kinase beta
										ENSMUSG00000051451	0.0530013	1.00883	CREB/ATF bZIP transcription factor
										ENSMUSG00000003226	2.16319e-17	1.00553	RAN binding protein 2
										ENSMUSG00000049657	0.0787686	1.0049	zinc finger and BTB domain containing 5
										ENSMUSG00000020648	0.0287796	1.00231	dihydrouridine synthase 4-like (S. cerevisiae)
										ENSMUSG00000033161	6.46998e-17	0.988914	ATPase Na+/K+ transporting alpha 1 polypeptide
										ENSMUSG00000021258	0.000253418	0.988066	cyclin K
										ENSMUSG00000021250	5.80576e-07	0.985272	FBJ osteosarcoma oncogene
										ENSMUSG00000020821	0.049899	0.983292	kinesin family member 1C
										ENSMUSG00000028893	0.00548665	0.979647	sestrin 2
										ENSMUSG00000061244	1.30252e-10	0.978809	exocyst complex component 5
										ENSMUSG00000028402	0.00192865	0.978555	multiple PDZ domain protein
										ENSMUSG00000083780	8.66984e-13	0.976921	predicted gene 12728
										ENSMUSG00000021514	0.00253808	0.975012	zinc finger protein 369
										ENSMUSG00000024251	0.0368959	0.973606	thyroid adenoma associated
										ENSMUSG00000099250	1.25964e-07	0.973523	7S RNA 2
										ENSMUSG00000035941	0.0243942	0.965984	inhibitor of Bruton agammaglobulinemia tyrosine kinase
										ENSMUSG00000022822	0.0075398	0.962291	ATP-binding cassette sub-family C (CFTR/MRP) member 5
										ENSMUSG00000102874	0.0794707	0.958955	predicted gene 37137
										ENSMUSG00000051396	0.00052107	0.954178	predicted gene 45902
										ENSMUSG00000026425	0.0102534	0.953279	SLIT-ROBO Rho GTPase activating protein 2
										ENSMUSG00000024087	5.88452e-08	0.946766	cytochrome P450 family 1 subfamily b polypeptide 1
										ENSMUSG00000032855	0.000882952	0.94395	polycystin 1 transient receptor poteintial channel interacting
										ENSMUSG00000039633	0.0577979	0.943764	LON peptidase N-terminal domain and ring finger 1
										ENSMUSG00000039456	0.010119	0.942525	microrchidia 3
										ENSMUSG00000092455	0.0688618	0.942426	predicted gene 20456
										ENSMUSG00000111515	1.40066e-06	0.937748	predicted gene 5055
										ENSMUSG00000042524	0.00292209	0.93615	Sad1 and UNC84 domain containing 2
										ENSMUSG00000023990	0.0949421	0.934975	transcription factor EB
										ENSMUSG00000077737	0.00889498	0.933191	small nucleolar RNA C/D box 72
										ENSMUSG00000036501	7.85012e-06	0.930598	family with sequence similarity 13 member B
										ENSMUSG00000040697	0.00311085	0.930265	DnaJ heat shock protein family (Hsp40) member C16
										ENSMUSG00000000838	0.00367429	0.929827	fragile X mental retardation syndrome 1
										ENSMUSG00000052296	0.00355065	0.928332	protein phosphatase 6 regulatory subunit 1
										ENSMUSG00000026918	0.0648994	0.924295	bromodomain containing 3
										ENSMUSG00000002847	0.0936115	0.917102	phospholipase A1 member A
										ENSMUSG00000085665	0.0961896	0.916049	predicted gene 12059
										ENSMUSG00000012889	0.0111838	0.913609	podocan-like 1
										ENSMUSG00000104571	0.0787626	0.911304	predicted gene 43010
										ENSMUSG00000031626	0.0200182	0.910348	sorbin and SH3 domain containing 2
										ENSMUSG00000094973	0.0140095	0.908081	predicted gene 8994
										ENSMUSG00000029283	0.0950136	0.907879	cell division cycle 7 (S. cerevisiae)
										ENSMUSG00000023022	1.98478e-07	0.902192	LIM domain and actin binding 1
										ENSMUSG00000039512	0.000417468	0.901591	UHRF1 (ICBP90) binding protein 1
										ENSMUSG00000046785	0.0243942	0.90104	EPM2A (laforin) interacting protein 1
										ENSMUSG00000035762	0.00105997	0.900853	transmembrane protein 161B
										ENSMUSG00000002885	0.000738174	0.900692	adhesion G protein-coupled receptor E5
										ENSMUSG00000082988	0.0232606	0.898304	predicted gene 5903
										ENSMUSG00000053329	0.0103347	0.898051	DNA segment Chr 10 Johns Hopkins University 81 expressed
										ENSMUSG00000010205	0.0168615	0.895056	ribonucleoprotein PTB-binding 1
										ENSMUSG00000007038	0.0844819	0.894094	neuraminidase 1
										ENSMUSG00000035873	0.0289789	0.893798	PRKC apoptosis WT1 regulator
										ENSMUSG00000034525	0.00359207	0.892928	interactor of little elongation complex ELL subunit 1
										ENSMUSG00000020777	0.00125482	0.888673	acyl-Coenzyme A oxidase 1 palmitoyl
										ENSMUSG00000038990	0.0570922	0.88859	CDK5 and Abl enzyme substrate 2
										ENSMUSG00000050192	0.0051639	0.887403	eukaryotic translation initiation factor 5A2
										ENSMUSG00000057229	0.0806608	0.88686	distal membrane arm assembly complex 2
										ENSMUSG00000099843	0.0825808	0.884152	predicted gene 7160
										ENSMUSG00000092746	0.0199088	0.882121	7S RNA 6
										ENSMUSG00000018548	0.00543903	0.880287	tripartite motif-containing 37
										ENSMUSG00000019984	0.0058573	0.878528	mediator complex subunit 23
										ENSMUSG00000053560	1.46107e-13	0.876064	immediate early response 2
										ENSMUSG00000028649	0.00203816	0.87396	microtubule-actin crosslinking factor 1
										ENSMUSG00000022483	0.0423997	0.873023	collagen type II alpha 1
										ENSMUSG00000044221	0.0102382	0.868581	G-rich RNA sequence binding factor 1
										ENSMUSG00000025049	0.0215166	0.865528	TATA-box binding protein associated factor 5
										ENSMUSG00000033184	5.73936e-14	0.86517	transmembrane p24 trafficking protein 7
										ENSMUSG00000021360	0.0841391	0.862808	glucosaminyl (N-acetyl) transferase 2 I-branching enzyme
										ENSMUSG00000106058	0.0973134	0.862348	predicted gene 43013
										ENSMUSG00000020482	0.0534036	0.856585	coiled-coil domain containing 117
										ENSMUSG00000020917	0.000499752	0.854278	ATP citrate lyase
										ENSMUSG00000058869	0.0897054	0.851882	predicted gene 4832
										ENSMUSG00000032932	0.000598118	0.851874	heat shock protein 70 family member 13
										ENSMUSG00000029581	4.11539e-11	0.850961	fascin actin-bundling protein 1
										ENSMUSG00000029640	0.000136613	0.850806	ubiquitin specific peptidase 12
										ENSMUSG00000029569	3.05322e-06	0.850498	transmembrane protein 168
										ENSMUSG00000037410	0.0220996	0.848799	TBC1 domain family member 2B
										ENSMUSG00000054716	0.000201598	0.846348	zinc finger protein 771
										ENSMUSG00000037972	0.0382751	0.843842	stannin
										ENSMUSG00000020305	0.0882111	0.840705	ankyrin repeat and SOCS box-containing 3
										ENSMUSG00000113636	0.0758997	0.835173	predicted gene 8616
										ENSMUSG00000097141	0.0863836	0.833137	predicted gene 10524
										ENSMUSG00000042363	0.00764255	0.832674	lectin galactoside binding-like
										ENSMUSG00000112795	0.0103005	0.832159	hypothetical protein
										ENSMUSG00000097193	0.0847075	0.831836	predicted gene 26664
										ENSMUSG00000033596	0.012252	0.828485	ring finger and WD repeat domain 3
										ENSMUSG00000037119	3.45764e-06	0.826203	family with sequence similarity 91 member A1
										ENSMUSG00000083305	0.0887406	0.82468	predicted gene 13315
										ENSMUSG00000082951	0.0841391	0.822978	predicted gene 13359
										ENSMUSG00000002778	4.6448e-15	0.821013	KDEL (Lys-Asp-Glu-Leu) endoplasmic reticulum protein retention receptor 1
										ENSMUSG00000031016	0.0405085	0.81919	WEE 1 homolog 1 (S. pombe)
										ENSMUSG00000062794	0.0222231	0.818054	zinc finger protein 599
										ENSMUSG00000111223	0.0154595	0.816068	hypothetical protein
										ENSMUSG00000040620	0.00647227	0.803785	DEAH (Asp-Glu-Ala-His) box polypeptide 33
										ENSMUSG00000024900	2.53788e-05	0.801409	carnitine palmitoyltransferase 1a liver
										ENSMUSG00000046062	0.0264495	0.798556	protein phosphatase 1 regulatory (inhibitor) subunit 15b
										ENSMUSG00000041684	0.0893196	0.796593	basic immunoglobulin-like variable motif containing
										ENSMUSG00000033382	0.0510263	0.789019	trafficking protein particle complex 8
										ENSMUSG00000043154	0.000468766	0.787308	protein phosphatase 2 regulatory subunit B'' alpha
										ENSMUSG00000061536	0.0368528	0.787192	SEC22 homolog C vesicle trafficking protein
										ENSMUSG00000038740	0.0556502	0.784285	multivesicular body subunit 12B
										ENSMUSG00000066543	1.95548e-16	0.783324	ribosomal protein L17 pseudogene 9
										ENSMUSG00000082791	0.0247755	0.782901	predicted gene 4875
										ENSMUSG00000114797	0.00405688	0.778101	nucleoporin like 1
										ENSMUSG00000029787	0.0187277	0.776053	AVL9 cell migration associated
										ENSMUSG00000026181	8.23566e-05	0.774496	protein phosphatase 1F (PP2C domain containing)
										ENSMUSG00000016487	8.00659e-05	0.773267	PTPRF interacting protein binding protein 1 (liprin beta 1)
										ENSMUSG00000047434	8.80361e-05	0.770852	xyloside xylosyltransferase 1
										ENSMUSG00000054871	0.0688618	0.770167	transmembrane protein 158
										ENSMUSG00000037533	0.0915843	0.767761	Rap guanine nucleotide exchange factor (GEF) 6
										ENSMUSG00000021687	0.00347421	0.762296	secretory carrier membrane protein 1
										ENSMUSG00000039901	0.0622245	0.760041	RIKEN cDNA 9130011E15 gene
										ENSMUSG00000099021	1.91473e-05	0.758829	7S RNA 1
										ENSMUSG00000059565	0.000461604	0.757157	predicted gene 5292
										ENSMUSG00000036777	0.0206416	0.756487	anillin actin binding protein
										ENSMUSG00000025759	0.0767298	0.756444	major facilitator superfamily domain containing 8
										ENSMUSG00000045838	0.0684629	0.756331	RIKEN cDNA A430105I19 gene
										ENSMUSG00000057265	0.0427334	0.755945	basal body orientation factor 1
										ENSMUSG00000025324	0.00271168	0.753042	ATPase class V type 10A
										ENSMUSG00000028273	1.34994e-09	0.75281	PDZ and LIM domain 5
										ENSMUSG00000080006	6.54226e-14	0.749775	ribosomal protein S19 pseudogene 7
										ENSMUSG00000026027	0.0823517	0.746243	STE20-related kinase adaptor beta
										ENSMUSG00000046186	1.03511e-05	0.745199	CD109 antigen
										ENSMUSG00000080935	5.33001e-05	0.74435	glutamatic-oxaloacetic transaminase 2 mitochondrial pseudogene 1
										ENSMUSG00000075591	0.00754758	0.743419	predicted gene 10874
										ENSMUSG00000084265	0.025783	0.738548	predicted gene 14541
										ENSMUSG00000044786	0.0958133	0.738354	zinc finger protein 36
										ENSMUSG00000000441	0.031401	0.736175	v-raf-leukemia viral oncogene 1
										ENSMUSG00000031672	2.40918e-08	0.735525	glutamatic-oxaloacetic transaminase 2 mitochondrial
										ENSMUSG00000051329	0.0133797	0.734982	nucleoporin 160
										ENSMUSG00000043183	0.0435225	0.733239	SUMO-interacting motifs containing 1
										ENSMUSG00000020657	0.0513694	0.730643	DnaJ heat shock protein family (Hsp40) member C27
										ENSMUSG00000028995	0.062789	0.729263	family with sequence similarity 126 member A
										ENSMUSG00000000787	1.65099e-17	0.726992	DEAD/H (Asp-Glu-Ala-Asp/His) box polypeptide 3 X-linked
										ENSMUSG00000022105	0.0199054	0.726207	RB transcriptional corepressor 1
										ENSMUSG00000097061	0.0831215	0.72559	RIKEN cDNA 9330151L19 gene
										ENSMUSG00000028587	0.0397557	0.722871	origin recognition complex subunit 1
										ENSMUSG00000081673	7.19673e-07	0.721368	predicted gene 14794
										ENSMUSG00000006127	0.0912606	0.719436	inositol polyphosphate 5-phosphatase K
										ENSMUSG00000020950	0.025542	0.715647	forkhead box G1
										ENSMUSG00000112941	0.0475702	0.714959	hypothetical protein
										ENSMUSG00000050332	0.0102858	0.714693	APC membrane recruitment 1
										ENSMUSG00000035958	0.0368062	0.712571	tyrosyl-DNA phosphodiesterase 2
										ENSMUSG00000008575	0.000541789	0.712354	nuclear factor I/B
										ENSMUSG00000068394	0.010304	0.70949	centrosomal protein 152
										ENSMUSG00000000340	0.0107076	0.708854	dihydrolipoamide branched chain transacylase E2
										ENSMUSG00000057234	0.0953066	0.708564	methyltransferase like 15
										ENSMUSG00000022514	0.00588353	0.706341	interleukin 1 receptor accessory protein
										ENSMUSG00000063442	5.29552e-05	0.706317	predicted pseudogene 7117
										ENSMUSG00000053950	0.00631726	0.705611	ADNP homeobox 2
										ENSMUSG00000047888	0.00497934	0.702883	trinucleotide repeat containing 6b
										ENSMUSG00000023460	0.0243338	0.700803	RAB12 member RAS oncogene family
										ENSMUSG00000028451	1.34569e-05	0.699965	RIKEN cDNA 1700022I11 gene
										ENSMUSG00000039234	0.000840248	0.699467	Sec24 related gene family member D (S. cerevisiae)
										ENSMUSG00000044477	0.0422388	0.699247	zinc finger AN1-type domain 3
										ENSMUSG00000014444	0.00131812	0.69898	piezo-type mechanosensitive ion channel component 1
										ENSMUSG00000062373	2.66032e-05	0.698961	transmembrane protein 65
										ENSMUSG00000041417	0.00270454	0.698634	phosphoinositide-3-kinase regulatory subunit 1
										ENSMUSG00000103423	0.000176217	0.696906	predicted gene 5845
										ENSMUSG00000040152	0.0060362	0.696384	thrombospondin 1
										ENSMUSG00000024098	0.000676507	0.695655	twisted gastrulation BMP signaling modulator 1
										ENSMUSG00000059252	4.71635e-06	0.693127	tumor protein translationally-controlled pseudogene 5
										ENSMUSG00000029863	0.0263653	0.691628	caspase 2
										ENSMUSG00000014932	0.018006	0.690875	YES proto-oncogene 1 Src family tyrosine kinase
										ENSMUSG00000039985	0.0546957	0.689543	family with sequence similarity 60 member A
										ENSMUSG00000024614	9.04204e-06	0.687082	thioredoxin-related transmembrane protein 3
										ENSMUSG00000050721	0.0565237	0.686288	pleckstrin homology domain containing family O member 2
										ENSMUSG00000019988	0.0248182	0.685916	neural precursor cell expressed developmentally down-regulated gene 1
										ENSMUSG00000029767	1.98747e-08	0.685792	calumenin
										ENSMUSG00000049553	0.0812464	0.685221	polymerase (RNA) I polypeptide A
										ENSMUSG00000024054	0.0340999	0.684744	SMC hinge domain containing 1
										ENSMUSG00000021987	0.0274764	0.683874	myotubularin related protein 6
										ENSMUSG00000019907	0.0070477	0.682829	protein phosphatase 1 regulatory (inhibitor) subunit 12A
										ENSMUSG00000113311	1.43065e-06	0.682249	hypothetical protein
										ENSMUSG00000097101	0.0315162	0.681294	RIKEN cDNA 1810034E14 gene
										ENSMUSG00000103880	0.0568915	0.680014	predicted gene 37009
										ENSMUSG00000021823	4.4419e-05	0.679494	vinculin
										ENSMUSG00000035245	0.0821866	0.679071	EGF domain-specific O-linked N-acetylglucosamine (GlcNAc) transferase
										ENSMUSG00000022139	0.0515644	0.675581	muscleblind like splicing factor 2
										ENSMUSG00000037339	0.00473579	0.674711	family with sequence similarity 53 member A
										ENSMUSG00000005936	0.0248862	0.673933	potassium channel tetramerisation domain containing 20
										ENSMUSG00000033420	0.0285259	0.673672	anthrax toxin receptor 1
										ENSMUSG00000103921	0.0144934	0.673077	predicted gene 5841
										ENSMUSG00000034667	0.00379932	0.672515	exportin tRNA (nuclear export receptor for tRNAs)
										ENSMUSG00000064390	0.0169456	0.671811	U73B small nuclear RNA
										ENSMUSG00000039000	0.00235119	0.670927	ubiquitin protein ligase E3C
										ENSMUSG00000046694	0.081403	0.670017	family with sequence similarity 46 member B
										ENSMUSG00000035745	0.0374237	0.669913	glutamate receptor ionotropic NMDA3B
										ENSMUSG00000000711	0.000645257	0.668296	RAB5B member RAS oncogene family
										ENSMUSG00000024978	0.00876631	0.668071	glycerol-3-phosphate acyltransferase mitochondrial
										ENSMUSG00000038212	0.00130246	0.665221	major facilitator superfamily domain containing 14B
										ENSMUSG00000001998	0.0451746	0.661467	adaptor-related protein complex AP-4 epsilon 1
										ENSMUSG00000032766	0.00551072	0.661028	guanine nucleotide binding protein (G protein) gamma 11
										ENSMUSG00000039990	0.0318835	0.656044	erythroid differentiation regulatory factor 1
										ENSMUSG00000027500	0.0315375	0.652302	stathmin-like 2
										ENSMUSG00000039176	0.0280001	0.650133	polymerase (DNA directed) gamma
										ENSMUSG00000005687	0.0030152	0.649722	breast carcinoma amplified sequence 2
										ENSMUSG00000074994	0.018311	0.649058	glutamine and serine rich 1
										ENSMUSG00000035476	0.0787626	0.647025	TGF-beta activated kinase 1/MAP3K7 binding protein 3
										ENSMUSG00000049396	0.0086772	0.646581	gem nuclear organelle associated protein 4
										ENSMUSG00000034075	0.00360265	0.644748	zinc finger DHHC domain containing 5
										ENSMUSG00000084038	0.0866036	0.643024	predicted gene 11295
										ENSMUSG00000007613	0.00820049	0.641809	transforming growth factor beta receptor I
										ENSMUSG00000036057	0.000249029	0.641526	protein tyrosine phosphatase non-receptor type 23
										ENSMUSG00000115497	0.0314776	0.638816	hypothetical protein
										ENSMUSG00000091515	0.0242995	0.637935	zinc finger protein 422 pseudogene
										ENSMUSG00000113651	0.00654134	0.636456	predicted gene 4900
										ENSMUSG00000021027	0.0293813	0.63622	Ral GTPase activating protein alpha subunit 1
										ENSMUSG00000105814	2.2749e-10	0.634861	microRNA 703
										ENSMUSG00000024304	0.000673358	0.63436	cadherin 2
										ENSMUSG00000028431	0.0386089	0.632934	inhibitor of kappa light polypeptide enhancer in B cells kinase complex-associated protein
										ENSMUSG00000032393	0.000327997	0.632591	dipeptidylpeptidase 8
										ENSMUSG00000070692	5.34442e-11	0.632379	ribosomal protein S12 pseudogene 10
										ENSMUSG00000032908	0.0834839	0.63217	sphingosine-1-phosphate phosphotase 2
										ENSMUSG00000021929	4.07187e-05	0.62996	karyopherin (importin) alpha 3
										ENSMUSG00000004473	0.046663	0.627395	C-type lectin domain family 11 member a
										ENSMUSG00000052957	0.0498571	0.626206	growth arrest specific 1
										ENSMUSG00000024270	7.1789e-07	0.625951	solute carrier family 39 (metal ion transporter) member 6
										ENSMUSG00000096243	0.00847592	0.625494	predicted gene 24265
										ENSMUSG00000024740	3.1053e-09	0.625403	damage specific DNA binding protein 1
										ENSMUSG00000022637	0.031427	0.618533	Casitas B-lineage lymphoma b
										ENSMUSG00000103548	0.0109943	0.617459	predicted gene 37670
										ENSMUSG00000036402	0.000938038	0.614865	guanine nucleotide binding protein (G protein) gamma 12
										ENSMUSG00000065037	3.46852e-05	0.614166	RNA 7SK nuclear
										ENSMUSG00000008976	0.0476962	0.613669	GA repeat binding protein alpha
										ENSMUSG00000034998	0.0330999	0.612501	forkhead box N2
										ENSMUSG00000074909	0.0336395	0.612405	RAN binding protein 6
										ENSMUSG00000018999	0.0447299	0.611166	solute carrier family 35 member B4
										ENSMUSG00000034161	0.00743	0.610941	scleraxis
										ENSMUSG00000097062	0.0929232	0.610279	predicted gene 17586
										ENSMUSG00000033769	0.0102534	0.609129	exocyst complex component 6B
										ENSMUSG00000051065	0.00369866	0.608272	Mab-21 domain containing 2
										ENSMUSG00000022867	0.0489759	0.608032	ubiquitin specific peptidase 25
										ENSMUSG00000062825	0.00373082	0.607523	actin gamma cytoplasmic 1
										ENSMUSG00000021709	0.0157834	0.60702	Erbb2 interacting protein
										ENSMUSG00000098188	0.0148814	0.606252	sosondowah ankyrin repeat domain family member C
										ENSMUSG00000112140	0.0230189	0.60552	predicted gene 5780
										ENSMUSG00000034333	0.0631593	0.604153	zinc finger BED type containing 4
										ENSMUSG00000047466	0.025542	0.603414	RIKEN cDNA 8030462N17 gene
										ENSMUSG00000080774	0.0595826	0.60201	predicted gene 9143
										ENSMUSG00000028530	8.79661e-10	0.600934	Janus kinase 1
										ENSMUSG00000007872	0.00153262	0.60088	inhibitor of DNA binding 3
										ENSMUSG00000033478	0.00477955	0.598807	family with sequence similarity 160 member B1
										ENSMUSG00000021054	4.82612e-05	0.59826	sphingosine-1-phosphate phosphatase 1
										ENSMUSG00000015597	0.00516184	0.597557	zinc finger protein 318
										ENSMUSG00000030770	3.70847e-05	0.594912	parvin alpha
										ENSMUSG00000114500	0.00381303	0.594367	hypothetical protein
										ENSMUSG00000082755	0.000201598	0.594151	predicted gene 8692
										ENSMUSG00000082626	0.00171938	0.594151	ribosomal protein S13 pseudogene 5
										ENSMUSG00000090120	0.0895963	0.593054	RIKEN cDNA A730090N16 gene
										ENSMUSG00000027164	0.0452802	0.592094	TNF receptor-associated factor 6
										ENSMUSG00000035248	0.00414674	0.591888	zinc finger CCHC domain containing 6
										ENSMUSG00000021710	0.0304995	0.591856	neurolysin (metallopeptidase M3 family)
										ENSMUSG00000083826	0.00912806	0.589913	predicted gene 13039
										ENSMUSG00000054604	2.92374e-08	0.589683	CGG triplet repeat binding protein 1
										ENSMUSG00000090389	0.00654134	0.58941	Cdv3 retrotransposed pseudogene
										ENSMUSG00000039703	0.0649945	0.585091	NPL4 homolog ubiquitin recognition factor
										ENSMUSG00000103591	2.52757e-05	-0.585146	predicted gene 38365
										ENSMUSG00000042675	0.0168615	-0.589164	yippee-like 3 (Drosophila)
										ENSMUSG00000058317	0.0159121	-0.590209	ubiquitin-conjugating enzyme E2E 2
										ENSMUSG00000075268	1.744e-19	-0.590935	predicted gene 10819
										ENSMUSG00000034781	5.06685e-11	-0.592607	guanine nucleotide binding protein alpha 11
										ENSMUSG00000027175	0.0734387	-0.596266	t-complex 11 like 1
										ENSMUSG00000056938	0.0551182	-0.596848	acyl-Coenzyme A binding domain containing 4
										ENSMUSG00000025731	0.0706204	-0.597903	methyltransferase like 26
										ENSMUSG00000054452	7.5935e-07	-0.599362	amino-terminal enhancer of split
										ENSMUSG00000007721	3.44803e-11	-0.599556	coiled-coil domain containing 124
										ENSMUSG00000018286	2.76185e-15	-0.600366	proteasome (prosome macropain) subunit beta type 6
										ENSMUSG00000098234	1.20274e-06	-0.600598	small nucleolar RNA host gene 6
										ENSMUSG00000027384	0.0243942	-0.601084	NADH dehydrogenase (ubiquinone) complex I assembly factor 5
										ENSMUSG00000046623	0.0046117	-0.601181	gap junction protein beta 4
										ENSMUSG00000009647	0.00767023	-0.601486	mitochondrial calcium uniporter
										ENSMUSG00000047514	1.20173e-09	-0.601525	testis-specific protein Y-encoded-like 1
										ENSMUSG00000039607	0.0773997	-0.601834	RNA binding motif single stranded interacting protein
										ENSMUSG00000050270	0.0254357	-0.602007	transmembrane protein 220
										ENSMUSG00000027954	0.0473285	-0.602397	ephrin A1
										ENSMUSG00000030538	2.04213e-07	-0.602453	calcium and integrin binding 1 (calmyrin)
										ENSMUSG00000054589	0.0928512	-0.603891	predicted gene 9949
										ENSMUSG00000026333	0.0895728	-0.604445	gypsy retrotransposon integrase 1
										ENSMUSG00000031903	0.0953948	-0.604562	phospholipase A2 group XV
										ENSMUSG00000001054	0.000830061	-0.604791	required for meiotic nuclear division 5 homolog B
										ENSMUSG00000078249	5.39052e-10	-0.606015	high mobility group AT-hook 1B
										ENSMUSG00000028851	3.20893e-14	-0.606346	nudC nuclear distribution protein
										ENSMUSG00000047557	0.0961376	-0.608668	latexin
										ENSMUSG00000030084	0.00236981	-0.609421	plexin A1
										ENSMUSG00000020766	1.46342e-09	-0.610044	galactokinase 1
										ENSMUSG00000033720	0.0907779	-0.610362	sideroflexin 5
										ENSMUSG00000035011	0.00172003	-0.611576	zinc finger and BTB domain containing 7a
										ENSMUSG00000030846	0.0223086	-0.612114	Tia1 cytotoxic granule-associated RNA binding protein-like 1
										ENSMUSG00000031634	0.00778044	-0.613024	UFM1-specific peptidase 2
										ENSMUSG00000067344	1.73677e-31	-0.613754	ribosomal protein S25 pseudogene 1
										ENSMUSG00000020163	1.29896e-17	-0.613794	ubiquinol-cytochrome c reductase complex III subunit XI
										ENSMUSG00000064360	0.000600894	-0.615536	mitochondrially encoded NADH dehydrogenase 3
										ENSMUSG00000029610	9.12901e-07	-0.615934	aminoacyl tRNA synthetase complex-interacting multifunctional protein 2
										ENSMUSG00000046573	0.000709759	-0.617371	LYR motif containing 4
										ENSMUSG00000035373	0.0713609	-0.61809	chemokine (C-C motif) ligand 7
										ENSMUSG00000029135	0.00180888	-0.618845	fos-like antigen 2
										ENSMUSG00000021900	0.015195	-0.619505	biotinidase
										ENSMUSG00000018500	0.0296838	-0.62001	adenosine A2b receptor
										ENSMUSG00000031820	5.49564e-10	-0.62066	BRISC and BRCA1 A complex member 1
										ENSMUSG00000038384	0.000222516	-0.622147	SET domain containing 1B
										ENSMUSG00000017288	0.0213559	-0.622577	VPS53 GARP complex subunit
										ENSMUSG00000058672	6.65546e-06	-0.6228	tubulin beta 2A class IIA
										ENSMUSG00000050428	0.00168122	-0.624056	F-box protein 46
										ENSMUSG00000021226	0.00262935	-0.624615	acyl-CoA thioesterase 2
										ENSMUSG00000028923	0.000543546	-0.625152	NECAP endocytosis associated 2
										ENSMUSG00000048109	3.36253e-06	-0.626247	RNA binding motif protein 15
										ENSMUSG00000028848	0.0348154	-0.627371	GPN-loop GTPase 2
										ENSMUSG00000060376	0.0324147	-0.627585	branched chain ketoacid dehydrogenase E1 alpha polypeptide
										ENSMUSG00000022323	0.000949102	-0.627714	reactive intermediate imine deaminase A homolog
										ENSMUSG00000035890	0.000161365	-0.628273	ring finger protein 126
										ENSMUSG00000036968	0.000437032	-0.629709	canopy FGF signaling regulator 4
										ENSMUSG00000047428	0.0688618	-0.629764	delta-like 2 homolog (Drosophila)
										ENSMUSG00000061887	0.00157863	-0.630625	single-stranded DNA binding protein 3
										ENSMUSG00000025856	0.0836267	-0.63196	platelet derived growth factor alpha
										ENSMUSG00000027488	0.0248317	-0.634373	syntrophin acidic 1
										ENSMUSG00000101209	0.0677991	-0.635003	predicted gene 8524
										ENSMUSG00000009535	0.0569473	-0.635557	RNA (guanine-7-) methyltransferase
										ENSMUSG00000034449	0.00171352	-0.636441	dehydrogenase/reductase (SDR family) member 11
										ENSMUSG00000081544	1.33333e-06	-0.637622	predicted gene 13077
										ENSMUSG00000039911	0.0101223	-0.638325	splA/ryanodine receptor domain and SOCS box containing 1
										ENSMUSG00000020605	0.0126647	-0.63892	HCLS1 binding protein 3
										ENSMUSG00000112673	0.000371261	-0.639757	predicted gene 7413
										ENSMUSG00000004788	1.08245e-12	-0.640024	eukaryotic translation initiation factor 2B subunit 2 beta
										ENSMUSG00000036561	0.0563132	-0.640866	protein phosphatase 6 regulatory subunit 2
										ENSMUSG00000036748	0.00406924	-0.644827	CUE domain containing 2
										ENSMUSG00000031762	0.00792254	-0.645361	metallothionein 2
										ENSMUSG00000059647	0.0276195	-0.645761	chromobox 3 pseudogene 7
										ENSMUSG00000087679	2.68757e-09	-0.646322	transmembrane protein 250 pseudogene
										ENSMUSG00000108042	0.0431672	-0.648875	RIKEN cDNA B130021K23 gene
										ENSMUSG00000014402	8.78965e-08	-0.64929	tumor susceptibility gene 101
										ENSMUSG00000040423	0.0075398	-0.650874	RING CCCH (C3H) domains 1
										ENSMUSG00000035397	0.000346418	-0.6511	Kruppel-like factor 16
										ENSMUSG00000026313	0.0679681	-0.651539	histone deacetylase 4
										ENSMUSG00000082884	9.01524e-06	-0.652035	predicted gene 13339
										ENSMUSG00000040842	0.0214991	-0.657326	SUZ RNA binding domain containing 1
										ENSMUSG00000001131	2.95912e-08	-0.658352	tissue inhibitor of metalloproteinase 1
										ENSMUSG00000051510	1.09244e-05	-0.658538	v-maf musculoaponeurotic fibrosarcoma oncogene family protein G (avian)
										ENSMUSG00000025817	0.00112069	-0.658956	nudix (nucleoside diphosphate linked moiety X)-type motif 5
										ENSMUSG00000005803	0.00777041	-0.661242	sulfide quinone oxidoreductase
										ENSMUSG00000026880	0.000958802	-0.661737	stomatin
										ENSMUSG00000022074	1.33873e-06	-0.663326	tumor necrosis factor receptor superfamily member 10b
										ENSMUSG00000050552	1.06981e-07	-0.663913	late endosomal/lysosomal adaptor MAPK and MTOR activator 4
										ENSMUSG00000110057	7.34979e-29	-0.663941	predicted gene 2225
										ENSMUSG00000020899	0.00500936	-0.666162	phosphoribosylformylglycinamidine synthase (FGAR amidotransferase)
										ENSMUSG00000028792	1.93835e-11	-0.666352	adenylate kinase 2
										ENSMUSG00000074811	0.00176625	-0.667901	HPS6 biogenesis of lysosomal organelles complex 2 subunit 3
										ENSMUSG00000093548	0.0361165	-0.668355	predicted gene 6407
										ENSMUSG00000017858	0.0701197	-0.668544	intraflagellar transport 52
										ENSMUSG00000115602	0.000874443	-0.670124	hypothetical protein
										ENSMUSG00000020277	0.0204633	-0.670383	phosphofructokinase liver B-type
										ENSMUSG00000054342	0.0642012	-0.670611	potassium intermediate/small conductance calcium-activated channel subfamily N member 4
										ENSMUSG00000044377	0.00434842	-0.672241	predicted gene 13080
										ENSMUSG00000065422	0.0468394	-0.673077	microRNA 221
										ENSMUSG00000023067	3.24978e-06	-0.674577	cyclin-dependent kinase inhibitor 1A (P21)
										ENSMUSG00000033880	0.0598625	-0.674588	lectin galactoside-binding soluble 3 binding protein
										ENSMUSG00000074868	0.0185237	-0.674803	predicted pseudogene 6478
										ENSMUSG00000002524	3.6088e-06	-0.675403	poly-U binding splicing factor 60
										ENSMUSG00000032501	0.0140095	-0.676519	tribbles pseudokinase 1
										ENSMUSG00000032410	0.0454043	-0.678493	5'-3' exoribonuclease 1
										ENSMUSG00000058135	0.017733	-0.680482	glutathione S-transferase mu 1
										ENSMUSG00000048450	0.0750442	-0.682533	msh homeobox 1
										ENSMUSG00000070953	0.0974024	-0.682752	Rab9 effector protein with kelch motifs
										ENSMUSG00000014859	3.39551e-07	-0.683305	E2F transcription factor 4
										ENSMUSG00000111080	0.091256	-0.684265	predicted gene 20300
										ENSMUSG00000040220	0.000296958	-0.685706	growth arrest specific 8
										ENSMUSG00000065947	0.0481708	-0.687135	mitochondrially encoded NADH dehydrogenase 4L
										ENSMUSG00000046711	2.1397e-06	-0.688133	high mobility group AT-hook 1
										ENSMUSG00000043940	0.0105168	-0.689678	WD repeat and FYVE domain containing 3
										ENSMUSG00000015478	0.00430887	-0.689702	ring finger protein 5
										ENSMUSG00000056201	4.68902e-37	-0.691308	cofilin 1 non-muscle
										ENSMUSG00000022905	1.32167e-12	-0.691512	karyopherin (importin) alpha 1
										ENSMUSG00000100862	4.32445e-36	-0.693178	predicted gene 10925
										ENSMUSG00000013415	2.01645e-06	-0.693303	insulin-like growth factor 2 mRNA binding protein 1
										ENSMUSG00000027276	0.00119616	-0.693343	jagged 1
										ENSMUSG00000024914	1.44478e-09	-0.69508	Dr1 associated protein 1 (negative cofactor 2 alpha)
										ENSMUSG00000033128	0.000398596	-0.695621	golgi associated gamma adaptin ear containing ARF binding protein 1
										ENSMUSG00000024352	0.0773333	-0.695627	spermatogenesis associated 24
										ENSMUSG00000020205	0.00161599	-0.696813	pleckstrin homology like domain family A member 1
										ENSMUSG00000041429	0.0266737	-0.699392	nth (endonuclease III)-like 1 (E.coli)
										ENSMUSG00000091780	3.07905e-05	-0.702404	SCO2 cytochrome c oxidase assembly protein
										ENSMUSG00000037295	0.0534036	-0.704057	low density lipoprotein receptor adaptor protein 1
										ENSMUSG00000059810	0.0105762	-0.704195	regulator of G-protein signaling 3
										ENSMUSG00000006058	0.000406183	-0.706319	SNF8 ESCRT-II complex subunit homolog (S. cerevisiae)
										ENSMUSG00000065676	0.0263653	-0.710218	small nucleolar RNA C/D box 42B
										ENSMUSG00000024379	0.0529709	-0.710228	thymic stromal lymphopoietin
										ENSMUSG00000032449	0.0114256	-0.712929	solute carrier family 25 member 36
										ENSMUSG00000107927	0.0516769	-0.713295	predicted gene 44090
										ENSMUSG00000007836	4.09182e-09	-0.71544	heterogeneous nuclear ribonucleoprotein A0
										ENSMUSG00000024603	9.17748e-09	-0.715442	dynactin 4
										ENSMUSG00000107884	0.041573	-0.715666	predicted gene 44144
										ENSMUSG00000026088	0.0887079	-0.717027	MIT microtubule interacting and transport domain containing 1
										ENSMUSG00000113646	0.0525776	-0.717148	predicted gene 46313
										ENSMUSG00000039478	0.000329242	-0.717156	mitochondrial calcium uptake family member 3
										ENSMUSG00000020152	2.58729e-18	-0.717445	ARP2 actin-related protein 2
										ENSMUSG00000104292	0.0887987	-0.718712	predicted gene 38042
										ENSMUSG00000079962	8.29789e-06	-0.720901	predicted gene 12643
										ENSMUSG00000112748	0.0884247	-0.722856	predicted gene 6331
										ENSMUSG00000032526	0.000377807	-0.724815	SS18 nBAF chromatin remodeling complex subunit like 2
										ENSMUSG00000115801	0.000191181	-0.727208	hypothetical protein
										ENSMUSG00000050931	4.11172e-11	-0.728046	sphingomyelin synthase 2
										ENSMUSG00000025949	0.0248802	-0.729845	phosphoinositide kinase FYVE type zinc finger containing
										ENSMUSG00000052557	0.000510368	-0.731097	giant axonal neuropathy
										ENSMUSG00000006611	0.0301618	-0.732804	hemochromatosis
										ENSMUSG00000097316	0.0303548	-0.733335	predicted gene 10516
										ENSMUSG00000075015	0.00622515	-0.734465	predicted gene 10801
										ENSMUSG00000041975	3.16537e-05	-0.735841	methyltransferase like 8
										ENSMUSG00000079547	0.0264536	-0.736841	histocompatibility 2 class II locus Mb1
										ENSMUSG00000036023	0.0204077	-0.739021	poly (ADP-ribose) polymerase family member 2
										ENSMUSG00000113198	2.34771e-22	-0.739604	predicted gene 6988
										ENSMUSG00000003363	2.72965e-05	-0.740179	phospholipase D family member 3
										ENSMUSG00000033713	2.4509e-06	-0.744325	forkhead box N3
										ENSMUSG00000030034	0.00621417	-0.745963	INO80 complex subunit B
										ENSMUSG00000115380	0.0418645	-0.749319	hypothetical protein
										ENSMUSG00000040025	1.04119e-12	-0.750546	YTH domain family 2
										ENSMUSG00000028967	0.00261906	-0.75322	ERBB receptor feedback inhibitor 1
										ENSMUSG00000075254	0.000306843	-0.754085	heart development protein with EGF-like domains 1
										ENSMUSG00000011257	0.00032247	-0.75481	poly(A) binding protein cytoplasmic 4
										ENSMUSG00000030180	5.35501e-05	-0.760701	lysine (K)-specific demethylase 5A
										ENSMUSG00000020471	8.82897e-08	-0.761726	polymerase (DNA directed) delta 2 regulatory subunit
										ENSMUSG00000005483	7.00339e-05	-0.766323	DnaJ heat shock protein family (Hsp40) member B1
										ENSMUSG00000050910	1.5765e-07	-0.766857	cerebellar degeneration-related protein 2-like
										ENSMUSG00000032038	9.88212e-07	-0.767707	ST3 beta-galactoside alpha-2%2C3-sialyltransferase 4
										ENSMUSG00000047250	0.0438918	-0.768248	prostaglandin-endoperoxide synthase 1
										ENSMUSG00000006412	2.35445e-05	-0.770322	prefoldin 2
										ENSMUSG00000051172	3.61018e-09	-0.770588	olfactory receptor 672
										ENSMUSG00000017307	0.0162665	-0.771201	acyl-CoA thioesterase 8
										ENSMUSG00000029878	0.000173726	-0.772574	DNA binding protein with his-thr domain
										ENSMUSG00000051639	0.000204731	-0.772851	predicted gene 5812
										ENSMUSG00000019428	1.5787e-06	-0.773307	FK506 binding protein 8
										ENSMUSG00000070003	0.000567803	-0.777869	single stranded DNA binding protein 4
										ENSMUSG00000030685	0.0632594	-0.779357	potassium channel tetramerisation domain containing 13
										ENSMUSG00000032435	1.57073e-14	-0.787415	dynein cytoplasmic 1 light intermediate chain 1
										ENSMUSG00000034765	0.000959638	-0.789856	dual specificity phosphatase 5
										ENSMUSG00000019917	2.18466e-05	-0.790171	septin 10
										ENSMUSG00000022119	5.12554e-08	-0.792941	RNA binding motif protein 26
										ENSMUSG00000074030	5.45181e-07	-0.7933	exocyst complex component 8
										ENSMUSG00000067321	0.0141354	-0.794118	predicted pseudogene 7931
										ENSMUSG00000039347	0.00432475	-0.795817	ATPase H+ transporting lysosomal V0 subunit E2
										ENSMUSG00000097345	0.0695134	-0.796517	expressed sequence AA543186
										ENSMUSG00000082705	0.0286634	-0.796582	predicted gene 15616
										ENSMUSG00000018820	0.0678105	-0.798877	zinc finger FYVE domain containing 27
										ENSMUSG00000032580	3.46852e-05	-0.798951	RNA binding motif protein 5
										ENSMUSG00000083513	4.52017e-12	-0.801348	olfactory receptor 647 pseudogene 1
										ENSMUSG00000025646	0.0427334	-0.801731	ATR interacting protein
										ENSMUSG00000064357	2.60805e-24	-0.803072	mitochondrially encoded ATP synthase 6
										ENSMUSG00000048371	0.000144093	-0.809566	pyruvate dehyrogenase phosphatase catalytic subunit 2
										ENSMUSG00000031765	3.98125e-12	-0.811367	metallothionein 1
										ENSMUSG00000109119	0.0649279	-0.81244	predicted gene 44752
										ENSMUSG00000036894	1.90966e-11	-0.814133	RAP2B member of RAS oncogene family
										ENSMUSG00000039159	2.74303e-09	-0.823802	ubiquitin-conjugating enzyme E2H
										ENSMUSG00000028041	0.0247154	-0.825421	a disintegrin and metallopeptidase domain 15 (metargidin)
										ENSMUSG00000037204	1.11961e-10	-0.828004	autophagy related 101
										ENSMUSG00000021770	2.40142e-10	-0.831079	sterile alpha motif domain containing 8
										ENSMUSG00000079018	0.0122638	-0.831932	lymphocyte antigen 6 complex locus C1
										ENSMUSG00000085334	0.000453829	-0.836503	predicted gene 12940
										ENSMUSG00000034868	1.29748e-10	-0.836506	myosin light chain 12B regulatory
										ENSMUSG00000050064	0.0511822	-0.839739	zinc finger protein 697
										ENSMUSG00000000827	0.00846734	-0.840546	tumor protein D52-like 2
										ENSMUSG00000007610	0.0741505	-0.844917	GTP binding protein 3
										ENSMUSG00000034889	0.00131498	-0.848162	cactin spliceosome C complex subunit
										ENSMUSG00000036934	1.13296e-06	-0.854405	RIKEN cDNA 4921524J17 gene
										ENSMUSG00000052456	3.1053e-09	-0.855249	arsA arsenite transporter ATP-binding homolog 1 (bacterial)
										ENSMUSG00000095025	0.0430352	-0.863787	predicted gene 24018
										ENSMUSG00000025283	3.71551e-09	-0.868183	spermidine/spermine N1-acetyl transferase 1
										ENSMUSG00000098425	0.0537564	-0.872302	predicted gene 24949
										ENSMUSG00000044912	5.91206e-08	-0.877395	synaptotagmin XVI
										ENSMUSG00000036093	4.00168e-14	-0.877933	ADP-ribosylation factor-like 5A
										ENSMUSG00000022387	2.78769e-05	-0.881069	bromodomain containing 1
										ENSMUSG00000056055	0.0137114	-0.8886	S-antigen retina and pineal gland (arrestin)
										ENSMUSG00000063047	0.0158775	-0.88974	zinc finger protein 780B
										ENSMUSG00000036636	3.82971e-05	-0.889824	chloride channel voltage-sensitive 7
										ENSMUSG00000031788	0.0306474	-0.891487	kinesin family member C3
										ENSMUSG00000074876	0.0476073	-0.893087	spermatogenesis associated 5-like 1
										ENSMUSG00000024486	2.60909e-08	-0.900183	heparin-binding EGF-like growth factor
										ENSMUSG00000113690	9.07642e-07	-0.909189	predicted gene 36501
										ENSMUSG00000027201	0.0246159	-0.91096	myelin basic protein expression factor 2 repressor
										ENSMUSG00000027942	4.46988e-11	-0.913283	RIKEN cDNA 4933434E20 gene
										ENSMUSG00000006445	0.000151025	-0.923043	Eph receptor A2
										ENSMUSG00000019471	5.19282e-28	-0.924161	cell division cycle 37
										ENSMUSG00000040274	9.18911e-11	-0.924302	cyclin-dependent kinase 6
										ENSMUSG00000066278	0.000979869	-0.929855	vacuolar protein sorting 37B
										ENSMUSG00000043284	0.0995726	-0.938221	transmembrane protein 11
										ENSMUSG00000025094	9.1233e-05	-0.941539	solute carrier family 18 (vesicular monoamine) member 2
										ENSMUSG00000064372	3.83599e-29	-0.946085	mitochondrially encoded tRNA proline
										ENSMUSG00000066258	6.80966e-08	-0.950434	tripartite motif-containing 12A
										ENSMUSG00000029304	2.14179e-05	-0.954878	secreted phosphoprotein 1
										ENSMUSG00000022346	0.0015596	-0.955026	myelocytomatosis oncogene
										ENSMUSG00000054404	0.00166682	-0.955112	schlafen 5
										ENSMUSG00000038296	0.0743197	-0.959363	polypeptide N-acetylgalactosaminyltransferase 18
										ENSMUSG00000103945	0.000825141	-0.959384	predicted gene 38228
										ENSMUSG00000020716	0.0172508	-0.960737	neurofibromin 1
										ENSMUSG00000003541	3.65818e-09	-0.966802	immediate early response 3
										ENSMUSG00000091194	0.0214836	-0.96811	predicted gene 19840
										ENSMUSG00000046876	0.000169157	-0.97169	ataxin 1
										ENSMUSG00000105008	0.00159796	-0.973728	predicted gene 43652
										ENSMUSG00000054855	3.80215e-07	-0.97722	Rho family GTPase 1
										ENSMUSG00000065208	0.0099589	-0.983544	predicted gene 24616
										ENSMUSG00000007950	0.00563485	-0.983559	abhydrolase domain containing 8
										ENSMUSG00000030539	0.014448	-0.984427	sema domain immunoglobulin domain (Ig) transmembrane domain (TM) and short cytoplasmic domain (semaphorin) 4B
										ENSMUSG00000064349	0.000257177	-0.984936	mitochondrially encoded tRNA cysteine
										ENSMUSG00000070469	4.10205e-20	-0.985757	ADAMTS-like 3
										ENSMUSG00000030122	9.58176e-17	-0.989928	parathymosin
										ENSMUSG00000024077	1.20772e-05	-0.994639	striatin calmodulin binding protein
										ENSMUSG00000026696	0.00275061	-0.995281	vesicle-associated membrane protein 4
										ENSMUSG00000027852	4.9762e-19	-0.998356	neuroblastoma ras oncogene
										ENSMUSG00000035385	0.00014251	-0.998786	chemokine (C-C motif) ligand 2
										ENSMUSG00000038539	0.0168147	-1.00149	activating transcription factor 5
										ENSMUSG00000081306	4.53848e-19	-1.00535	predicted gene 15266
										ENSMUSG00000075465	0.0326624	-1.0077	predicted gene 10837
										ENSMUSG00000003233	8.54083e-15	-1.00808	dishevelled segment polarity protein 3
										ENSMUSG00000092837	1.08807e-08	-1.01241	ribonuclease P RNA component H1
										ENSMUSG00000066026	0.00985186	-1.01259	dehydrogenase/reductase (SDR family) member 3
										ENSMUSG00000027859	1.48838e-06	-1.01369	nerve growth factor
										ENSMUSG00000064356	1.75538e-26	-1.01749	mitochondrially encoded ATP synthase 8
										ENSMUSG00000028681	0.000156153	-1.01966	patched 2
										ENSMUSG00000031925	0.0099129	-1.02737	mastermind like 2 (Drosophila)
										ENSMUSG00000113428	2.3528e-09	-1.02753	predicted gene 7664
										ENSMUSG00000062944	0.0207043	-1.02764	RIKEN cDNA 9130023H24 gene
										ENSMUSG00000038095	0.000163732	-1.02961	strawberry notch homolog 1 (Drosophila)
										ENSMUSG00000025880	1.74613e-10	-1.03811	SMAD family member 7
										ENSMUSG00000021589	5.03331e-19	-1.0407	Rho-related BTB domain containing 3
										ENSMUSG00000025648	0.060082	-1.05148	6-phosphofructo-2-kinase/fructose-2%2C6-biphosphatase 4
										ENSMUSG00000020962	4.07069e-13	-1.05493	general transcription factor II A 1
										ENSMUSG00000022403	4.00949e-40	-1.06296	suppression of tumorigenicity 13
										ENSMUSG00000074918	3.51477e-12	-1.06457	InaF motif containing 2
										ENSMUSG00000024427	0.00185639	-1.06816	sprouty homolog 4 (Drosophila)
										ENSMUSG00000064371	0.00647227	-1.07115	mitochondrially encoded tRNA threonine
										ENSMUSG00000026174	8.11179e-18	-1.07495	CCR4-NOT transcription complex subunit 9
										ENSMUSG00000004865	1.12708e-23	-1.07643	serine/arginine-rich protein specific kinase 1
										ENSMUSG00000025451	2.28512e-05	-1.08712	polyadenylate binding protein-interacting protein 1
										ENSMUSG00000013539	0.0218064	-1.08734	transport and golgi organization 2
										ENSMUSG00000008730	7.78747e-18	-1.09294	homeodomain interacting protein kinase 1
										ENSMUSG00000032640	1.18371e-20	-1.09963	chondroitin sulfate synthase 1
										ENSMUSG00000022812	1.30424e-34	-1.1035	glycogen synthase kinase 3 beta
										ENSMUSG00000028030	0.00486394	-1.10632	TBC1 domain containing kinase
										ENSMUSG00000105655	0.0102534	-1.10649	predicted gene 42659
										ENSMUSG00000047155	1.5765e-07	-1.11681	cytochrome P450 family 4 subfamily x polypeptide 1
										ENSMUSG00000021127	0.000258534	-1.11848	zinc finger protein 36 C3H type-like 1
										ENSMUSG00000025402	0.00412355	-1.12185	Ngfi-A binding protein 2
										ENSMUSG00000025352	0.00330912	-1.12544	growth differentiation factor 11
										ENSMUSG00000022129	4.58991e-06	-1.12642	dopachrome tautomerase
										ENSMUSG00000106698	0.00977123	-1.12804	predicted gene 43599
										ENSMUSG00000009569	3.46224e-10	-1.12808	MKL/myocardin-like 2
										ENSMUSG00000041408	9.10272e-29	-1.12832	WAPL cohesin release factor
										ENSMUSG00000048915	7.09035e-07	-1.1318	ephrin A5
										ENSMUSG00000028680	0.00847105	-1.13419	polo like kinase 3
										ENSMUSG00000060073	2.90768e-15	-1.13651	proteasome (prosome macropain) subunit alpha type 3
										ENSMUSG00000106751	5.29552e-05	-1.14254	predicted gene 42467
										ENSMUSG00000033066	0.0841391	-1.14255	growth arrest specific 7
										ENSMUSG00000049600	0.0172087	-1.14322	zinc finger and BTB domain containing 45
										ENSMUSG00000052105	0.0110875	-1.14368	microtubule crosslinking factor 1
										ENSMUSG00000031776	5.56818e-22	-1.14483	ADP-ribosylation factor-like 2 binding protein
										ENSMUSG00000046991	0.0512276	-1.14798	WD repeat domain 27
										ENSMUSG00000057551	1.49438e-09	-1.15935	zinc finger protein 317
										ENSMUSG00000028188	0.0464615	-1.16357	spermatogenesis associated 1
										ENSMUSG00000000628	1.36268e-16	-1.17148	hexokinase 2
										ENSMUSG00000101970	5.45798e-07	-1.18142	RIKEN cDNA 1810026B05 gene
										ENSMUSG00000015837	2.8031e-27	-1.18308	sequestosome 1
										ENSMUSG00000026600	2.17141e-09	-1.18969	sterol O-acyltransferase 1
										ENSMUSG00000015016	0.00413135	-1.18999	acyl-CoA synthetase family member 3
										ENSMUSG00000022285	1.86758e-51	-1.19102	tyrosine 3-monooxygenase/tryptophan 5-monooxygenase activation protein zeta polypeptide
										ENSMUSG00000038264	0.00833	-1.19415	sema domain immunoglobulin domain (Ig) and GPI membrane anchor (semaphorin) 7A
										ENSMUSG00000083536	0.0940137	-1.20035	predicted gene 15808
										ENSMUSG00000015619	0.00381303	-1.20256	GATA binding protein 3
										ENSMUSG00000062661	1.66179e-31	-1.20479	neuronal calcium sensor 1
										ENSMUSG00000034210	8.80269e-14	-1.20749	EF-hand calcium binding domain 14
										ENSMUSG00000044934	1.87746e-06	-1.21212	zinc finger protein 367
										ENSMUSG00000074272	0.0289789	-1.21445	carcinoembryonic antigen-related cell adhesion molecule 1
										ENSMUSG00000028062	7.08017e-29	-1.21459	late endosomal/lysosomal adaptor MAPK and MTOR activator 2
										ENSMUSG00000057134	4.80085e-37	-1.21739	2-aminoethanethiol (cysteamine) dioxygenase
										ENSMUSG00000030245	8.92089e-31	-1.22126	golgi transport 1B
										ENSMUSG00000083084	0.0531935	-1.2221	predicted gene 14667
										ENSMUSG00000107920	0.0231502	-1.22379	predicted gene 7783
										ENSMUSG00000026811	0.0826548	-1.2248	ST6 (alpha-N-acetyl-neuraminyl-2%2C3-beta-galactosyl-1%2C3)-N-acetylgalactosaminide alpha-2%2C6-sialyltransferase 6
										ENSMUSG00000060935	3.9891e-28	-1.22585	transmembrane protein 263
										ENSMUSG00000007476	4.79524e-08	-1.23797	leucine rich repeat containing 8A
										ENSMUSG00000056579	9.71856e-11	-1.23988	taurine upregulated gene 1
										ENSMUSG00000111045	0.000527948	-1.2402	hypothetical protein
										ENSMUSG00000046404	1.13045e-11	-1.24275	YOD1 deubiquitinase
										ENSMUSG00000095272	0.0228476	-1.2466	predicted gene 24242
										ENSMUSG00000108456	0.00457867	-1.25293	RIKEN cDNA 4732496C06 gene
										ENSMUSG00000065683	0.0757011	-1.25307	predicted gene 23731
										ENSMUSG00000078651	0.0450881	-1.25903	amine oxidase copper containing 2 (retina-specific)
										ENSMUSG00000100599	0.0423309	-1.25932	RIKEN cDNA 1700120C14 gene
										ENSMUSG00000107304	0.00828548	-1.25989	predicted gene 43775
										ENSMUSG00000030059	7.24319e-19	-1.26404	TATA element modulatory factor 1
										ENSMUSG00000039988	4.88506e-19	-1.26847	ankyrin repeat domain 13c
										ENSMUSG00000113899	0.00563485	-1.27384	hypothetical protein
										ENSMUSG00000104222	5.7644e-23	-1.2753	predicted gene 7292
										ENSMUSG00000085028	0.0133797	-1.2827	Slc2a4 regulator pseudogene
										ENSMUSG00000070923	2.14416e-39	-1.28508	kelch-like 9
										ENSMUSG00000093124	0.00950529	-1.29864	predicted gene 24366
										ENSMUSG00000088252	0.000267214	-1.29953	small nucleolar RNA C/D box 13
										ENSMUSG00000008435	6.44793e-14	-1.30389	retinol dehydrogenase 13 (all-trans and 9-cis)
										ENSMUSG00000040433	2.87387e-17	-1.30513	zinc finger and BTB domain containing 38
										ENSMUSG00000030256	1.34321e-07	-1.30676	basic helix-loop-helix family member e41
										ENSMUSG00000064412	0.00154474	-1.31441	predicted gene 22246
										ENSMUSG00000007415	1.05773e-28	-1.31868	GATA zinc finger domain containing 1
										ENSMUSG00000024213	3.81674e-37	-1.32	nudix (nucleotide diphosphate linked moiety X)-type motif 3
										ENSMUSG00000022982	5.57572e-65	-1.32267	superoxide dismutase 1 soluble
										ENSMUSG00000031953	0.000712285	-1.32458	transmembrane protein 170
										ENSMUSG00000031723	1.89535e-05	-1.32628	thioredoxin-like 4B
										ENSMUSG00000019960	2.25042e-12	-1.32711	dual specificity phosphatase 6
										ENSMUSG00000087528	0.021011	-1.33022	RIKEN cDNA 9830144P21 gene
										ENSMUSG00000026017	0.0753064	-1.3346	calcium response factor
										ENSMUSG00000022507	6.68507e-17	-1.34113	RIKEN cDNA 1810013L24 gene
										ENSMUSG00000061313	7.22166e-18	-1.35592	DDHD domain containing 2
										ENSMUSG00000098308	0.0183361	-1.36077	predicted gene 27782
										ENSMUSG00000083646	0.00160183	-1.36758	predicted gene 6088
										ENSMUSG00000076435	0.060931	-1.37102	acyl-CoA synthetase family member 2
										ENSMUSG00000070972	2.00139e-08	-1.37473	DnaJ heat shock protein family (Hsp40) member C25
										ENSMUSG00000065145	0.0123066	-1.37683	vault RNA component 5
										ENSMUSG00000022521	3.5751e-38	-1.38181	CREB binding protein
										ENSMUSG00000027470	0.0912606	-1.39159	myosin light polypeptide kinase 2 skeletal muscle
										ENSMUSG00000094963	3.45432e-07	-1.39248	predicted gene 22418
										ENSMUSG00000086826	0.07047	-1.39346	predicted gene 11739
										ENSMUSG00000044566	0.00443645	-1.39855	cancer antigen 1
										ENSMUSG00000038895	0.0975606	-1.39947	zinc finger protein 653
										ENSMUSG00000022451	1.40879e-45	-1.40158	twinfilin actin binding protein 1
										ENSMUSG00000106891	0.0142472	-1.4041	predicted gene 43460
										ENSMUSG00000089937	0.0399412	-1.40574	predicted gene 7281
										ENSMUSG00000018973	0.0938666	-1.42105	homeobox B1
										ENSMUSG00000029821	2.40766e-11	-1.42566	gasdermin E
										ENSMUSG00000064369	1.02879e-07	-1.43105	mitochondrially encoded tRNA glutamic acid
										ENSMUSG00000024002	5.21267e-20	-1.43665	bromodomain containing 4
										ENSMUSG00000050234	0.0683864	-1.44405	gap junction protein alpha 4
										ENSMUSG00000053113	5.83921e-09	-1.44438	suppressor of cytokine signaling 3
										ENSMUSG00000029188	5.87114e-53	-1.45527	solute carrier family 34 (sodium phosphate) member 2
										ENSMUSG00000104973	0.00767023	-1.4631	RIKEN cDNA A530041M06 gene
										ENSMUSG00000027122	1.40143e-38	-1.46504	ADP-ribosylation factor-like 14 effector protein
										ENSMUSG00000065321	0.0869667	-1.48078	predicted gene 22057
										ENSMUSG00000094938	0.0175488	-1.48079	predicted gene 23092
										ENSMUSG00000021670	2.2e-22	-1.49107	3-hydroxy-3-methylglutaryl-Coenzyme A reductase
										ENSMUSG00000088378	0.0120919	-1.49493	predicted gene 25184
										ENSMUSG00000048701	1.48474e-45	-1.5014	coiled-coil domain containing 6
										ENSMUSG00000105643	0.0710297	-1.50823	predicted gene 42611
										ENSMUSG00000026442	0.00346076	-1.51058	neurofascin
										ENSMUSG00000087938	2.42049e-06	-1.53404	predicted gene 26049
										ENSMUSG00000047905	1.71919e-58	-1.53938	predicted pseudogene 8566
										ENSMUSG00000027162	8.4606e-40	-1.55465	lin-7 homolog C (C. elegans)
										ENSMUSG00000107362	0.0331075	-1.55575	predicted gene 40309
										ENSMUSG00000040857	1.21377e-30	-1.55612	Ets2 repressor factor
										ENSMUSG00000104378	0.043264	-1.57367	predicted gene 37510
										ENSMUSG00000048924	2.34445e-05	-1.57895	coiled-coil domain containing 125
										ENSMUSG00000017009	1.68912e-43	-1.57985	syndecan 4
										ENSMUSG00000026712	3.0551e-11	-1.58374	mannose receptor C type 1
										ENSMUSG00000022048	6.59759e-61	-1.59783	dihydropyrimidinase-like 2
										ENSMUSG00000065444	0.0557835	-1.60017	microRNA 27a
										ENSMUSG00000103364	0.00687629	-1.61376	predicted gene 38157
										ENSMUSG00000076305	0.0476073	-1.63403	predicted gene 23063
										ENSMUSG00000088504	0.00441847	-1.63474	predicted gene 26490
										ENSMUSG00000070526	4.10294e-07	-1.63671	paternally expressed 12
										ENSMUSG00000026180	0.00204696	-1.64018	chemokine (C-X-C motif) receptor 2
										ENSMUSG00000115224	0.0971632	-1.64035	hypothetical protein
										ENSMUSG00000024014	1.31263e-08	-1.64238	proviral integration site 1
										ENSMUSG00000106212	0.00646763	-1.64954	predicted gene 43112
										ENSMUSG00000084098	5.24861e-48	-1.68227	predicted gene 13422
										ENSMUSG00000105199	0.0150888	-1.69538	predicted gene 43581
										ENSMUSG00000114401	0.0340999	-1.69609	hypothetical protein
										ENSMUSG00000075833	1.22884e-05	-1.70239	predicted gene 22003
										ENSMUSG00000083568	0.0117752	-1.71729	predicted gene 12770
										ENSMUSG00000086589	0.0912606	-1.72099	predicted gene 12915
										ENSMUSG00000075415	3.68673e-09	-1.74208	formin binding protein 1
										ENSMUSG00000052040	1.05679e-72	-1.75958	Kruppel-like factor 13
										ENSMUSG00000088629	0.0712833	-1.76487	predicted gene 23030
										ENSMUSG00000115617	4.85799e-19	-1.7651	hypothetical protein
										ENSMUSG00000115692	0.0122906	-1.77089	hypothetical protein
										ENSMUSG00000076448	5.03218e-09	-1.77207	microRNA 763
										ENSMUSG00000027678	9.48326e-10	-1.80007	nuclear receptor coactivator 3
										ENSMUSG00000025386	0.0625485	-1.80724	phosphodiesterase 6G cGMP-specific rod gamma
										ENSMUSG00000018476	1.42977e-16	-1.80804	KDM1 lysine (K)-specific demethylase 6B
										ENSMUSG00000088025	3.90629e-07	-1.84153	ribonuclease P RNA-like 3
										ENSMUSG00000107023	1.53426e-08	-1.84243	predicted gene 42715
										ENSMUSG00000082180	6.50737e-08	-1.85538	predicted gene 12230
										ENSMUSG00000083933	0.0151574	-1.86231	predicted gene 15515
										ENSMUSG00000056753	0.0714186	-1.88576	RIKEN cDNA C330011M18 gene
										ENSMUSG00000034639	0.00857316	-1.90827	SET domain without mariner transposase fusion
										ENSMUSG00000064347	3.5356e-18	-1.90858	mitochondrially encoded tRNA alanine
										ENSMUSG00000106001	1.84245e-59	-1.91272	predicted gene 42826
										ENSMUSG00000026643	5.05047e-54	-1.91992	N-myristoyltransferase 2
										ENSMUSG00000064945	0.000123643	-1.94227	RNA Y3 small cytoplasmic (associated with Ro protein)
										ENSMUSG00000059883	3.47539e-08	-1.96392	interleukin-1 receptor-associated kinase 4
										ENSMUSG00000064342	7.47933e-05	-1.98128	mitochondrially encoded tRNA isoleucine
										ENSMUSG00000090592	0.0572112	-2.00297	predicted gene 17571
										ENSMUSG00000115783	0.0411068	-2.01817	hypothetical protein
										ENSMUSG00000115000	0.00978769	-2.08621	hypothetical protein
										ENSMUSG00000043311	7.64752e-21	-2.09617	DNA segment Chr 17 human D6S53E
										ENSMUSG00000046718	0.000927627	-2.19188	bone marrow stromal cell antigen 2
										ENSMUSG00000029826	1.37617e-65	-2.19843	zinc finger CCCH type antiviral 1
										ENSMUSG00000004988	2.05278e-08	-2.2251	FXYD domain-containing ion transport regulator 4
										ENSMUSG00000065273	0.06828	-2.23853	predicted gene 25128
										ENSMUSG00000022114	5.28579e-45	-2.23854	sprouty homolog 2 (Drosophila)
										ENSMUSG00000115002	1.76993e-07	-2.26538	hypothetical protein
										ENSMUSG00000051984	0.0293775	-2.29045	Sec31 homolog B (S. cerevisiae)
										ENSMUSG00000047220	5.93082e-11	-2.29703	coiled-coil domain containing 36
										ENSMUSG00000064344	1.57073e-14	-2.36176	mitochondrially encoded tRNA methionine
										ENSMUSG00000064336	6.50654e-13	-2.39088	mitochondrially encoded tRNA phenylalanine
										ENSMUSG00000086798	0.0874904	-2.40572	predicted gene 16222
										ENSMUSG00000064343	6.59067e-74	-2.43829	mitochondrially encoded tRNA glutamine
										ENSMUSG00000064338	4.18768e-08	-2.44851	mitochondrially encoded tRNA valine
										ENSMUSG00000086050	0.00823732	-2.52986	predicted gene 16045
										ENSMUSG00000093105	6.55195e-06	-2.54476	predicted gene 25535
										ENSMUSG00000081130	0.0755154	-2.55609	predicted gene 8217
										ENSMUSG00000084986	0.0966252	-2.60476	predicted gene 16224
										ENSMUSG00000092760	0.0534349	-2.63296	predicted gene 23365
										ENSMUSG00000106706	7.94196e-14	-2.66761	RIKEN cDNA C530043K16 gene
										ENSMUSG00000064857	0.056413	-2.68102	nuclear encoded rRNA 5S 25
										ENSMUSG00000095262	0.0136229	-2.6997	predicted gene 21893
										ENSMUSG00000064365	2.14486e-07	-2.72977	mitochondrially encoded tRNA serine 2
										ENSMUSG00000100975	9.93334e-81	-2.73979	predicted gene 28875
										ENSMUSG00000081248	0.0896122	-3.44874	predicted gene 13787
										ENSMUSG00000091968	0.0615796	-3.91114	predicted gene 17115
										ENSMUSG00000089473	0.0706153	-4.03576	predicted gene 25369
										ENSMUSG00000070225	0.00789774	-4.61591	nuclear encoded rRNA 5S 33
										ENSMUSG00000044633	0.0753741	-6.32466	RIKEN cDNA B530045E10 gene
										ENSMUSG00000107680	0.044303	-6.53235	predicted gene 43903

## Sheet: Table S3I
Table S3I: Wt U-U vs. Mock Differentially Expressed Genes
1 hpi					2 hpi					3 hpi
Gene ID	fdr	log2FC	product		Gene ID	fdr	log2FC	product		Gene ID	fdr	log2FC	product
ENSMUSG00000039703	0.0766268	1.66284	NPL4 homolog ubiquitin recognition factor		ENSMUSG00000097580	0.0294318	6.6604	predicted gene 5432		ENSMUSG00000020180	9.04664e-12	0.753104	small nuclear ribonucleoprotein D3
ENSMUSG00000087530	0.0404408	1.53961	predicted gene 15533		ENSMUSG00000029380	0.000440481	2.68988	chemokine (C-X-C motif) ligand 1		ENSMUSG00000076281	3.3671e-05	0.605011	predicted gene 24270
ENSMUSG00000027329	0.0712415	1.47991	sperm flagellar 1		ENSMUSG00000110654	0.0211499	1.88933	predicted gene 45746		ENSMUSG00000030189	0.00362443	0.589134	Y box protein 3
ENSMUSG00000027079	0.0790772	1.29792	CLP1 cleavage and polyadenylation factor I subunit		ENSMUSG00000106475	0.0596249	1.35664	predicted gene 43011		ENSMUSG00000032014	0.000642989	-0.60799	out at first homolog
ENSMUSG00000054408	0.027239	1.26632	signal peptidase complex subunit 3 homolog (S. cerevisiae)		ENSMUSG00000027313	0.00138865	1.30418	ChaC cation transport regulator 1		ENSMUSG00000022114	0.0261986	-0.609305	sprouty homolog 2 (Drosophila)
ENSMUSG00000104114	0.0409056	0.95456	predicted gene 37297		ENSMUSG00000021250	0.0504541	1.25517	FBJ osteosarcoma oncogene		ENSMUSG00000028926	0.035198	-0.614921	cyclin-dependent kinase 14
ENSMUSG00000019970	0.0103004	0.885204	serum/glucocorticoid regulated kinase 1		ENSMUSG00000038418	5.86427e-15	1.16109	early growth response 1		ENSMUSG00000040838	0.0567424	-0.629327	predicted gene 11639
ENSMUSG00000066407	0.0478696	-0.595838	predicted gene 10263		ENSMUSG00000071637	3.99811e-05	1.08187	CCAAT/enhancer binding protein (C/EBP) delta		ENSMUSG00000029161	0.0737105	-0.635405	cell growth regulator with EF hand domain 1
ENSMUSG00000037652	0.0593369	-0.59639	polyhomeotic-like 3 (Drosophila)		ENSMUSG00000030208	0.080285	1.03681	epithelial membrane protein 1		ENSMUSG00000106001	0.00013572	-0.641819	predicted gene 42826
ENSMUSG00000036309	0.0748018	-0.597661	S-phase kinase-associated protein 1A		ENSMUSG00000094320	3.49747e-11	1.03441	coiled-coil-helix-coiled-coil-helix domain containing 2 pseudogene		ENSMUSG00000091780	0.00846361	-0.659203	SCO2 cytochrome c oxidase assembly protein
ENSMUSG00000020163	0.0605668	-0.598552	ubiquinol-cytochrome c reductase complex III subunit XI		ENSMUSG00000026628	0.00175436	1.03067	activating transcription factor 3		ENSMUSG00000029188	6.13461e-09	-0.663764	solute carrier family 34 (sodium phosphate) member 2
ENSMUSG00000111966	0.0762309	-0.603853	predicted gene 5781		ENSMUSG00000055148	8.41964e-05	1.01022	Kruppel-like factor 2 (lung)		ENSMUSG00000024063	0.0134282	-0.673988	limb-bud and heart
ENSMUSG00000032299	0.0429967	-0.607598	COMM domain containing 4		ENSMUSG00000021097	0.0291459	0.912487	calmin		ENSMUSG00000053062	0.0567424	-0.73574	junction adhesion molecule 2
ENSMUSG00000081929	0.0959942	-0.612714	ribosomal protein S11 pseudogene 2		ENSMUSG00000037221	0.00118932	0.907998	motile sperm domain containing 3		ENSMUSG00000001131	7.508e-05	-0.73886	tissue inhibitor of metalloproteinase 1
ENSMUSG00000029715	0.0483233	-0.619957	processing of precursor 7 ribonuclease P family (S. cerevisiae)		ENSMUSG00000073274	0.080285	0.830455	predicted gene 14636		ENSMUSG00000019790	0.0671978	-0.776209	syntaxin binding protein 5 (tomosyn)
ENSMUSG00000082755	0.0337894	-0.626868	predicted gene 8692		ENSMUSG00000035385	0.0505432	0.818274	chemokine (C-C motif) ligand 2		ENSMUSG00000038037	0.0365161	-0.87275	suppressor of cytokine signaling 1
ENSMUSG00000056836	0.020716	-0.637051	predicted pseudogene 6851		ENSMUSG00000020205	1.53811e-05	0.803654	pleckstrin homology like domain family A member 1		ENSMUSG00000065208	0.0229448	-0.895367	predicted gene 24616
ENSMUSG00000018585	0.000567023	-0.662822	antioxidant 1 copper chaperone		ENSMUSG00000021127	0.000183363	0.798246	zinc finger protein 36 C3H type-like 1		ENSMUSG00000088252	0.0908312	-0.974985	small nucleolar RNA C/D box 13
ENSMUSG00000072940	0.000558234	-0.666439	predicted pseudogene 10443		ENSMUSG00000106001	0.000177522	0.791579	predicted gene 42826		ENSMUSG00000098425	0.0803949	-1.10621	predicted gene 24949
ENSMUSG00000086841	0.00937521	-0.697053	RIKEN cDNA 2410006H16 gene		ENSMUSG00000027012	0.0978523	0.745974	dynein cytoplasmic 1 intermediate chain 2		ENSMUSG00000033170	0.0947561	-1.41308	caspase recruitment domain family member 10
ENSMUSG00000064343	0.0913892	-0.726399	mitochondrially encoded tRNA glutamine		ENSMUSG00000059912	0.035213	0.737105	ribosomal protein L21 pseudogene 6
ENSMUSG00000019689	0.0115421	-0.761102	formation of mitochondrial complex V assembly factor 1		ENSMUSG00000053560	4.55271e-08	0.731733	immediate early response 2
ENSMUSG00000020180	0.00501819	-0.767713	small nuclear ribonucleoprotein D3		ENSMUSG00000042507	0.00148776	0.724704	ELM2 and Myb/SANT-like domain containing 1
ENSMUSG00000011254	0.0913892	-0.779612	tRNA-histidine guanylyltransferase 1-like (S. cerevisiae)		ENSMUSG00000064337	0.000189289	0.650198	mitochondrially encoded 12S rRNA
ENSMUSG00000029918	0.0476922	-0.872956	mitochondrial ribosomal protein S33		ENSMUSG00000024218	0.0337008	0.638324	TATA-box binding protein associated factor 11
ENSMUSG00000015312	0.0941571	-0.874702	growth arrest and DNA-damage-inducible 45 beta		ENSMUSG00000000078	0.00454014	0.626224	Kruppel-like factor 6
ENSMUSG00000022528	0.0157751	-0.884337	hairy and enhancer of split 1 (Drosophila)		ENSMUSG00000082706	0.0039718	0.607134	predicted gene 11663
ENSMUSG00000038451	0.0594285	-0.94739	splA/ryanodine receptor domain and SOCS box containing 2		ENSMUSG00000039910	0.0614849	0.605438	Cbp/p300-interacting transactivator with Glu/Asp-rich carboxy-terminal domain 2
ENSMUSG00000064372	0.00175163	-1.07329	mitochondrially encoded tRNA proline		ENSMUSG00000043300	0.087529	-0.610606	UDP-GalNAc:betaGlcNAc beta 1%2C3-galactosaminyltransferase polypeptide 1
ENSMUSG00000037411	0.0458614	-1.13201	serine (or cysteine) peptidase inhibitor clade E member 1		ENSMUSG00000046668	0.0671442	-0.616169	CXXC finger 5
ENSMUSG00000021453	0.0323005	-1.32805	growth arrest and DNA-damage-inducible 45 gamma		ENSMUSG00000003623	0.00803415	-0.632804	carnitine O-octanoyltransferase
ENSMUSG00000024891	0.0478696	-1.5014	solute carrier family 29 (nucleoside transporters) member 2		ENSMUSG00000022178	0.0214656	-0.633017	ajuba LIM protein
ENSMUSG00000036860	0.0561434	-1.73205	mitochondrial ribosomal protein L55		ENSMUSG00000064181	0.0985966	-0.644877	RAB3A interacting protein
					ENSMUSG00000059897	0.0248649	-0.663475	zinc finger protein 930
					ENSMUSG00000000555	0.00658368	-0.667068	integrin alpha 5 (fibronectin receptor alpha)
					ENSMUSG00000106181	2.52036e-05	-0.694597	predicted gene 9523
					ENSMUSG00000050846	0.00906042	-0.697916	zinc finger protein 623
					ENSMUSG00000042821	0.000362035	-0.709669	snail family zinc finger 1
					ENSMUSG00000037266	0.000177522	-0.782741	arginine/serine rich protein 1
					ENSMUSG00000020635	0.080285	-0.789768	FK506 binding protein 1b
					ENSMUSG00000000489	0.0575249	-0.800802	platelet derived growth factor B polypeptide
					ENSMUSG00000037992	0.00163208	-0.850935	retinoic acid receptor alpha
					ENSMUSG00000084978	0.00138865	-0.863721	predicted gene 11655
					ENSMUSG00000020482	0.0327442	-0.891608	coiled-coil domain containing 117
					ENSMUSG00000034312	0.0214656	-0.930695	IQ motif and Sec7 domain 1
					ENSMUSG00000038400	0.00506329	-0.931319	prostate transmembrane protein androgen induced 1
					ENSMUSG00000039911	0.00906042	-1.00408	splA/ryanodine receptor domain and SOCS box containing 1
					ENSMUSG00000029557	0.0211499	-1.03253	mitochondrial rRNA methyltransferase 2
					ENSMUSG00000062861	0.00782764	-1.10603	zinc finger protein 28
					ENSMUSG00000027583	0.0505432	-1.43465	zinc finger and BTB domain containing 46
					ENSMUSG00000114025	0.0775929	-1.7125	hypothetical protein
					ENSMUSG00000036578	0.0936101	-1.71793	FXYD domain-containing ion transport regulator 7
					ENSMUSG00000029851	0.0857494	-3.16691	TRPM8 channel-associated factor 2
					ENSMUSG00000027009	0.0361095	-4.8987	integrin alpha 4

## Sheet: Table S3J
Table S3J: Dmyr1 U-U vs. Mock Differentially Expressed Genes
1 hpi					2 hpi					3 hpi
no differentially expressed genes					Gene ID	fdr	log2FC	product		Gene ID	fdr	log2FC	product
					ENSMUSG00000063296	0.078794	7.58381	transmembrane protein 117		ENSMUSG00000106560	0.0116863	5.0347	predicted gene 43119
					ENSMUSG00000115555	0.0913174	5.78757	hypothetical protein		ENSMUSG00000113515	0.0853024	4.44794	hypothetical protein
					ENSMUSG00000040133	0.051915	5.66419	G protein-coupled receptor 176		ENSMUSG00000091438	0.0856056	3.8167	predicted gene 17088
					ENSMUSG00000002791	0.019998	4.87827	pyridoxal (pyridoxine vitamin B6) kinase pseudogene		ENSMUSG00000105679	0.0756387	3.61691	predicted gene 43338
					ENSMUSG00000091764	0.021272	4.81599	zinc finger protein 964		ENSMUSG00000112816	0.0269138	3.27776	hypothetical protein
					ENSMUSG00000034173	0.0428442	3.36986	zinc finger BED type containing 5		ENSMUSG00000064738	0.0955147	3.24788	predicted gene 23054
					ENSMUSG00000058331	0.0272339	3.05654	zinc finger protein 85		ENSMUSG00000115641	0.0391135	3.11441	hypothetical protein
					ENSMUSG00000069727	0.00672647	2.96521	zinc finger protein 975		ENSMUSG00000098781	0.0730381	2.75288	predicted gene 28044
					ENSMUSG00000040121	0.0555255	2.64661	RAB15 effector protein		ENSMUSG00000078144	0.0151037	2.58509	calpain small subunit 2
					ENSMUSG00000078779	0.0466965	2.31007	zinc finger protein 59		ENSMUSG00000077391	0.00809543	2.55437	predicted gene 24336
					ENSMUSG00000084792	0.0974123	1.99787	RIKEN cDNA 1700056N10 gene		ENSMUSG00000097417	0.0879131	2.41688	predicted gene 26669
					ENSMUSG00000090500	0.000260464	1.93362	predicted gene 17057		ENSMUSG00000101172	0.0308995	2.30958	predicted gene 28535
					ENSMUSG00000033257	0.015294	1.67816	tubulin tyrosine ligase-like family member 4		ENSMUSG00000090779	0.000916069	2.30396	predicted gene 17110
					ENSMUSG00000100158	0.00200652	1.59619	predicted gene 28119		ENSMUSG00000081669	1.42824e-19	2.16453	nucleoplasmin 3 pseudogene 1
					ENSMUSG00000057967	0.0853746	1.45058	fibroblast growth factor 18		ENSMUSG00000069272	4.81709e-09	2.15879	histone cluster 1 H2ae
					ENSMUSG00000039103	0.0941489	1.42624	nexilin		ENSMUSG00000051627	9.70334e-18	2.09595	histone cluster 1 H1e
					ENSMUSG00000071722	0.0997163	1.41664	spindlin family member 4		ENSMUSG00000068284	0.0185978	2.08263	upstream transcription factor family member 3
					ENSMUSG00000065208	0.00200652	1.41342	predicted gene 24616		ENSMUSG00000109751	0.0921192	2.06518	predicted gene 45479
					ENSMUSG00000097121	0.0927392	1.40813	RIKEN cDNA D130020L05 gene		ENSMUSG00000097085	0.0662309	2.01463	predicted gene 26634
					ENSMUSG00000038264	0.0540157	1.40015	sema domain immunoglobulin domain (Ig) and GPI membrane anchor (semaphorin) 7A		ENSMUSG00000115420	6.86847e-05	1.98607	hypothetical protein
					ENSMUSG00000004508	0.0289075	1.38304	growth factor receptor bound protein 2-associated protein 2		ENSMUSG00000075389	0.0306329	1.94481	RIKEN cDNA 2810410L24 gene
					ENSMUSG00000044636	0.00874244	1.37528	cysteine-serine-rich nuclear protein 2		ENSMUSG00000019779	0.0568991	1.93772	fyn-related kinase
					ENSMUSG00000042129	0.0555255	1.36385	Ras association (RalGDS/AF-6) domain family member 4		ENSMUSG00000106870	0.0273393	1.93683	predicted gene 43681
					ENSMUSG00000059975	0.00168511	1.36153	zinc finger protein 74		ENSMUSG00000038467	2.63998e-23	1.88568	charged multivesicular body protein 4B
					ENSMUSG00000100794	0.00486475	1.33802	predicted gene 29667		ENSMUSG00000064669	0.0574464	1.87362	predicted gene 24461
					ENSMUSG00000034312	0.00123151	1.2832	IQ motif and Sec7 domain 1		ENSMUSG00000105741	0.0253171	1.78906	expressed sequence C79130
					ENSMUSG00000025577	0.0484562	1.27604	chromobox 2		ENSMUSG00000102854	0.0129799	1.74057	RIKEN cDNA C130023A14 gene
					ENSMUSG00000048458	0.0156645	1.26769	family with sequence similarity 212 member B		ENSMUSG00000105518	0.0686727	1.66878	predicted gene 42674
					ENSMUSG00000041685	0.0259363	1.23164	FCH domain only 2		ENSMUSG00000094638	0.00548263	1.66784	predicted gene 21972
					ENSMUSG00000021668	0.049673	1.18853	polymerase (DNA directed) kappa		ENSMUSG00000058914	0.0320579	1.63897	C1q and tumor necrosis factor related protein 3
					ENSMUSG00000097616	0.0583145	1.18511	RIKEN cDNA 1110019D14 gene		ENSMUSG00000060093	0.0069772	1.62878	histone cluster 1 H4a
					ENSMUSG00000033697	0.0800629	1.15784	Rho GTPase activating protein 39		ENSMUSG00000115463	0.0712756	1.61673	hypothetical protein
					ENSMUSG00000041684	0.0970121	1.14987	basic immunoglobulin-like variable motif containing		ENSMUSG00000097329	0.0255118	1.58584	RIKEN cDNA 4931403G20 gene
					ENSMUSG00000021712	0.0692719	1.1458	tripartite motif-containing 23		ENSMUSG00000085501	0.0230497	1.56312	predicted gene 11772
					ENSMUSG00000033790	0.0209279	1.11389	tubulin gamma complex associated protein 5		ENSMUSG00000069301	0.0611605	1.51834	histone cluster 1 H2ag
					ENSMUSG00000040007	0.0108982	1.08085	bromo adjacent homology domain containing 1		ENSMUSG00000110630	0.0550126	1.4983	RIKEN cDNA K230015D01 gene
					ENSMUSG00000033669	0.0185335	1.06743	zinc finger protein 7		ENSMUSG00000033597	0.0076365	1.44208	CASK interacting protein 1
					ENSMUSG00000043183	0.0608589	1.06634	SUMO-interacting motifs containing 1		ENSMUSG00000029640	2.95357e-09	1.43602	ubiquitin specific peptidase 12
					ENSMUSG00000027663	0.0849658	1.0634	zinc finger matrin type 3		ENSMUSG00000070167	0.0121828	1.39108	small nucleolar RNA H/ACA box 57
					ENSMUSG00000048371	0.00253987	1.05734	pyruvate dehyrogenase phosphatase catalytic subunit 2		ENSMUSG00000076281	3.3978e-11	1.39001	predicted gene 24270
					ENSMUSG00000002280	0.0639565	1.04265	nuclear prelamin A recognition factor-like		ENSMUSG00000091383	4.77928e-10	1.385	histone cluster 1 H2al
					ENSMUSG00000071281	0.0990292	1.03548	zinc finger protein 65		ENSMUSG00000081325	0.0256177	1.35912	predicted gene 12599
					ENSMUSG00000038510	0.0560929	1.01449	ribosome production factor 2 homolog		ENSMUSG00000029465	4.0567e-20	1.35445	actin related protein 2/3 complex subunit 3
					ENSMUSG00000021365	0.00203762	1.01292	neural precursor cell expressed developmentally down-regulated gene 9		ENSMUSG00000098404	6.23291e-21	1.34064	Mom radiation induced polyposis pseudogene
					ENSMUSG00000034317	0.0695364	1.00132	tripartite motif-containing 59		ENSMUSG00000065208	1.00328e-06	1.33401	predicted gene 24616
					ENSMUSG00000049225	0.061737	0.992186	pyruvate dehyrogenase phosphatase catalytic subunit 1		ENSMUSG00000058420	0.0713687	1.32734	synaptotagmin XVII
					ENSMUSG00000046574	0.0987919	0.973386	proline rich 12		ENSMUSG00000054716	7.72563e-13	1.32433	zinc finger protein 771
					ENSMUSG00000034460	0.0667054	0.966862	sine oculis-related homeobox 4		ENSMUSG00000028364	0.0294191	1.31529	tenascin C
					ENSMUSG00000035049	0.0856495	0.962924	ribosomal RNA processing 12 homolog (S. cerevisiae)		ENSMUSG00000045763	9.40556e-22	1.29112	brain abundant membrane attached signal protein 1
					ENSMUSG00000044617	0.00955405	0.957625	zinc finger and BTB domain containing 39		ENSMUSG00000056209	3.33544e-13	1.29043	nucleoplasmin 3
					ENSMUSG00000050989	1.31677e-05	0.953377	selenoprotein N		ENSMUSG00000099250	7.71355e-07	1.28661	7S RNA 2
					ENSMUSG00000042104	0.0732558	0.936706	UDP-glucose glycoprotein glucosyltransferase 2		ENSMUSG00000111082	0.0533763	1.28652	predicted gene 30934
					ENSMUSG00000027533	0.075989	0.936479	fatty acid binding protein 5 epidermal		ENSMUSG00000089762	1.02737e-14	1.28605	immediate early response 5-like
					ENSMUSG00000032300	0.000804013	0.934708	RIKEN cDNA 1700017B05 gene		ENSMUSG00000089810	0.0391346	1.26708	predicted gene 16536
					ENSMUSG00000055612	0.0498199	0.912147	cell division cycle associated 7		ENSMUSG00000046388	0.00917808	1.24203	predicted gene 9806
					ENSMUSG00000062861	0.0992005	0.899207	zinc finger protein 28		ENSMUSG00000004895	0.00916551	1.2298	papillary renal cell carcinoma (translocation-associated)
					ENSMUSG00000026433	0.00400161	0.89723	RAB29 member RAS oncogene family		ENSMUSG00000112795	0.0244114	1.22812	hypothetical protein
					ENSMUSG00000027221	0.0107982	0.893101	carbohydrate (keratan sulfate Gal-6) sulfotransferase 1		ENSMUSG00000109708	0.0311522	1.22162	predicted gene 45809
					ENSMUSG00000056629	0.0162177	0.890088	FK506 binding protein 2		ENSMUSG00000069273	0.0439186	1.2153	histone cluster 1 H3e
					ENSMUSG00000042106	0.0898792	0.880781	family with sequence similarity 212 member A		ENSMUSG00000054619	0.000275301	1.21446	methyltransferase like 7A1
					ENSMUSG00000050064	0.0986054	0.871305	zinc finger protein 697		ENSMUSG00000030980	0.0372317	1.2075	lysine rich nucleolar protein 1
					ENSMUSG00000001300	0.0470775	0.863382	ephrin B2		ENSMUSG00000021097	0.086279	1.20457	calmin
					ENSMUSG00000026181	0.018267	0.856256	protein phosphatase 1F (PP2C domain containing)		ENSMUSG00000046719	0.0381012	1.19479	neurexophilin 3
					ENSMUSG00000030116	0.0270411	0.829619	microfibrillar associated protein 5		ENSMUSG00000065287	0.0475275	1.17714	predicted gene 24451
					ENSMUSG00000028479	0.0979447	0.822487	glucosamine (UDP-N-acetyl)-2-epimerase/N-acetylmannosamine kinase		ENSMUSG00000010476	0.0604993	1.17434	early B cell factor 3
					ENSMUSG00000043131	3.52289e-08	0.801408	MOB kinase activator 1A		ENSMUSG00000099021	1.54076e-07	1.16259	7S RNA 1
					ENSMUSG00000079501	0.0289075	0.79332	predicted gene 5138		ENSMUSG00000059776	4.29623e-48	1.15652	ribosomal protein L13 pseudogene 6
					ENSMUSG00000028759	0.0534721	0.792127	heterochromatin protein 1 binding protein 3		ENSMUSG00000094320	9.93901e-24	1.14806	coiled-coil-helix-coiled-coil-helix domain containing 2 pseudogene
					ENSMUSG00000024304	0.00469375	0.789997	cadherin 2		ENSMUSG00000095600	0.0299772	1.14515	predicted gene 9457
					ENSMUSG00000045216	0.0579652	0.787316	heparan sulfate 6-O-sulfotransferase 1		ENSMUSG00000102914	0.0317027	1.14455	predicted gene 35106
					ENSMUSG00000064145	0.0384455	0.783121	ariadne RBR E3 ubiquitin protein ligase 2		ENSMUSG00000076258	7.60623e-09	1.11997	predicted gene 23935
					ENSMUSG00000031202	0.0261186	0.782736	RAB39B member RAS oncogene family		ENSMUSG00000039081	0.000427015	1.11539	zinc finger protein 503
					ENSMUSG00000062981	0.0111075	0.781171	mitochondrial ribosomal protein L42		ENSMUSG00000029581	1.95247e-23	1.11499	fascin actin-bundling protein 1
					ENSMUSG00000042751	0.0982362	0.781004	nicotinamide nucleotide adenylyltransferase 2		ENSMUSG00000060969	0.0257691	1.112	Iroquois related homeobox 1 (Drosophila)
					ENSMUSG00000027395	0.0489113	0.776077	polymerase (RNA) I polypeptide B		ENSMUSG00000022148	6.74632e-08	1.09643	FYN binding protein
					ENSMUSG00000020114	0.00285331	0.771266	cullin associated and neddylation disassociated 1		ENSMUSG00000084323	0.0372358	1.08215	predicted gene 14438
					ENSMUSG00000027076	6.05053e-05	0.766678	translocase of inner mitochondrial membrane 10		ENSMUSG00000044145	0.0508794	1.08101	RIKEN cDNA 1810024B03 gene
					ENSMUSG00000004880	0.0855111	0.762067	lamin B receptor		ENSMUSG00000035274	0.0705168	1.0806	trophoblast glycoprotein
					ENSMUSG00000015745	0.0480471	0.760984	pleckstrin homology domain containing family O member 1		ENSMUSG00000069094	0.0595107	1.07626	phosphodiesterase 7A
					ENSMUSG00000045664	8.2196e-05	0.760486	CDC42 effector protein (Rho GTPase binding) 2		ENSMUSG00000084166	0.00964429	1.07275	predicted gene 6451
					ENSMUSG00000001663	0.0640084	0.746497	glutathione S-transferase theta 1		ENSMUSG00000106037	4.93477e-57	1.07043	predicted gene 4332
					ENSMUSG00000034509	0.00153383	0.746333	MAD2L1 binding protein		ENSMUSG00000066443	3.76998e-27	1.05804	predicted pseudogene 10163
					ENSMUSG00000065037	5.55774e-15	0.74215	RNA 7SK nuclear		ENSMUSG00000038241	0.00445767	1.05174	centrosomal protein 250
					ENSMUSG00000029610	0.00787579	0.741756	aminoacyl tRNA synthetase complex-interacting multifunctional protein 2		ENSMUSG00000046229	8.77977e-10	1.05103	SCAN domain-containing 1
					ENSMUSG00000024900	0.0512658	0.740504	carnitine palmitoyltransferase 1a liver		ENSMUSG00000067038	1.59594e-37	1.04905	ribosomal protein S12 pseudogene 3
					ENSMUSG00000021285	0.0112435	0.737953	protein phosphatase 1 regulatory (inhibitor) subunit 13B		ENSMUSG00000031631	0.00404526	1.04583	cilia and flagella associated protein 97
					ENSMUSG00000030844	0.0292696	0.737502	regulator of G-protein signalling 10		ENSMUSG00000053329	5.28453e-05	1.04174	DNA segment Chr 10 Johns Hopkins University 81 expressed
					ENSMUSG00000059897	0.0662414	0.733239	zinc finger protein 930		ENSMUSG00000081302	3.52603e-08	1.03716	predicted gene 12020
					ENSMUSG00000031403	0.0091021	0.731435	dyskeratosis congenita 1 dyskerin		ENSMUSG00000062098	0.0277578	1.02753	BTB (POZ) domain containing 3
					ENSMUSG00000022887	0.0270189	0.707644	mannan-binding lectin serine peptidase 1		ENSMUSG00000102496	0.020237	1.0266	predicted gene 36989
					ENSMUSG00000022849	0.0607739	0.700337	Hspb associated protein 1		ENSMUSG00000030421	0.0782326	1.02365	URI1 prefoldin-like chaperone
					ENSMUSG00000020601	0.0077111	0.697097	tribbles pseudokinase 2		ENSMUSG00000022701	0.0443107	1.02122	coiled-coil domain containing 191
					ENSMUSG00000029577	0.00141424	0.691755	ubiquitin protein ligase E3B		ENSMUSG00000019173	0.0377226	1.02051	RAB5C member RAS oncogene family
					ENSMUSG00000045438	0.019998	0.68973	cytochrome c oxidase assembly protein 19		ENSMUSG00000002059	9.15655e-08	1.02039	RAB34 member RAS oncogene family
					ENSMUSG00000036402	0.00674677	0.68874	guanine nucleotide binding protein (G protein) gamma 12		ENSMUSG00000028636	0.01798	1.01737	phosphopantothenoylcysteine synthetase
					ENSMUSG00000024007	0.000458567	0.687678	peptidylprolyl isomerase (cyclophilin)-like 1		ENSMUSG00000098692	0.055892	1.01215	predicted gene 28041
					ENSMUSG00000052488	0.0278414	0.682813	calcium homeostasis endoplasmic reticulum protein		ENSMUSG00000065037	4.49882e-13	1.00916	RNA 7SK nuclear
					ENSMUSG00000026112	8.44939e-05	0.681185	cytochrome C oxidase assembly factor 5		ENSMUSG00000106568	0.00123712	0.999749	predicted gene 42814
					ENSMUSG00000074280	0.0484562	0.673659	predicted gene 6166		ENSMUSG00000080877	1.78388e-26	0.999422	ribosomal protein L22 pseudogene 1
					ENSMUSG00000039911	0.0279122	0.672296	splA/ryanodine receptor domain and SOCS box containing 1		ENSMUSG00000081559	0.00227548	0.99746	predicted gene 12411
					ENSMUSG00000027427	0.00855624	0.670489	polymerase (RNA) III (DNA directed) polypeptide F		ENSMUSG00000103373	0.0157264	0.992519	predicted gene 37238
					ENSMUSG00000079018	0.0449245	0.663211	lymphocyte antigen 6 complex locus C1		ENSMUSG00000106648	0.0344347	0.983539	predicted gene 43176
					ENSMUSG00000063281	0.0637188	0.657596	zinc finger protein 35		ENSMUSG00000083429	1.01355e-06	0.982717	predicted gene 15198
					ENSMUSG00000062169	1.16846e-05	0.657228	cornichon family AMPA receptor auxiliary protein 4		ENSMUSG00000109905	4.66532e-05	0.980442	predicted gene 7380
					ENSMUSG00000027859	0.0398487	0.653815	nerve growth factor		ENSMUSG00000101523	1.06646e-16	0.97987	predicted pseudogene 10031
					ENSMUSG00000043300	0.0838498	0.647414	UDP-GalNAc:betaGlcNAc beta 1%2C3-galactosaminyltransferase polypeptide 1		ENSMUSG00000106392	0.000431798	0.972558	predicted pseudogene 5870
					ENSMUSG00000058258	0.0193107	0.646679	isopentenyl-diphosphate delta isomerase		ENSMUSG00000058569	1.67005e-14	0.97243	transmembrane p24 trafficking protein 9
					ENSMUSG00000074501	0.0847173	0.644922	predicted gene 5612		ENSMUSG00000042745	0.0027527	0.972237	inhibitor of DNA binding 1
					ENSMUSG00000019889	0.0171147	0.643644	protein tyrosine phosphatase receptor type K		ENSMUSG00000018547	0.0231091	0.970712	phosphatidylinositol-5-phosphate 4-kinase type II beta
					ENSMUSG00000022550	0.0738231	0.642151	aarF domain containing kinase 5		ENSMUSG00000111897	1.77011e-39	0.970382	predicted gene 19810
					ENSMUSG00000001025	5.90286e-10	0.641716	S100 calcium binding protein A6 (calcyclin)		ENSMUSG00000090389	0.000530051	0.968159	Cdv3 retrotransposed pseudogene
					ENSMUSG00000034333	0.0997163	0.638848	zinc finger BED type containing 4		ENSMUSG00000084116	0.0997581	0.966191	predicted gene 12460
					ENSMUSG00000024098	0.00406535	0.637464	twisted gastrulation BMP signaling modulator 1		ENSMUSG00000102014	0.0824594	0.963352	RIKEN cDNA 2900009J06 gene
					ENSMUSG00000033454	0.000431872	0.636568	zinc finger and BTB domain containing 1		ENSMUSG00000042428	0.00342402	0.959803	mannoside acetylglucosaminyltransferase 3
					ENSMUSG00000055980	0.0111075	0.627119	insulin receptor substrate 1		ENSMUSG00000037972	0.0150588	0.959727	stannin
					ENSMUSG00000033769	0.00470218	0.62681	exocyst complex component 6B		ENSMUSG00000057580	1.03722e-08	0.957958	predicted pseudogene 10012
					ENSMUSG00000039367	0.00119374	0.625914	Sec24 related gene family member C (S. cerevisiae)		ENSMUSG00000020648	0.0311458	0.950413	dihydrouridine synthase 4-like (S. cerevisiae)
					ENSMUSG00000028273	2.21162e-05	0.620332	PDZ and LIM domain 5		ENSMUSG00000081673	9.04025e-06	0.942515	predicted gene 14794
					ENSMUSG00000021687	4.38426e-05	0.620259	secretory carrier membrane protein 1		ENSMUSG00000086944	0.0651193	0.939965	predicted gene 15859
					ENSMUSG00000045996	0.0762089	0.617281	polymerase (RNA) II (DNA directed) polypeptide K		ENSMUSG00000045690	3.65475e-53	0.934109	WD repeat domain 89
					ENSMUSG00000082791	0.0576552	0.612064	predicted gene 4875		ENSMUSG00000083454	0.00590303	0.933354	predicted gene 13226
					ENSMUSG00000079104	0.0120251	0.611714	phosphoribosyl pyrophosphate synthetase 1-like 3		ENSMUSG00000095742	0.00544581	0.933302	hypothetical protein
					ENSMUSG00000020326	0.0640084	0.607808	cyclin G1		ENSMUSG00000038587	0.00406106	0.932822	A kinase (PRKA) anchor protein (gravin) 12
					ENSMUSG00000098404	0.00303134	0.602588	Mom radiation induced polyposis pseudogene		ENSMUSG00000059436	4.06988e-07	0.932174	Max protein
					ENSMUSG00000021555	0.0227011	0.601567	N(alpha)-acetyltransferase 35 NatC auxiliary subunit		ENSMUSG00000024236	0.044018	0.929354	supervillin
					ENSMUSG00000054280	0.051915	0.601375	proline rich 14-like		ENSMUSG00000074092	0.00200082	0.92554	predicted pseudogene 6181
					ENSMUSG00000084978	0.0258923	0.596343	predicted gene 11655		ENSMUSG00000066180	0.00265843	0.923521	predicted gene 10155
					ENSMUSG00000041935	0.0938791	0.595993	expressed sequence AW549877		ENSMUSG00000001964	1.19881e-09	0.920498	emerin
					ENSMUSG00000036752	0.000431872	0.58973	tubulin beta 4B class IVB		ENSMUSG00000024976	2.20002e-05	0.916696	soc-2 (suppressor of clear) homolog (C. elegans)
					ENSMUSG00000001542	0.0765191	-0.587518	elongation factor RNA polymerase II 2		ENSMUSG00000068141	6.07857e-20	0.910125	predicted pseudogene 10232
					ENSMUSG00000002059	0.00145158	-0.60815	RAB34 member RAS oncogene family		ENSMUSG00000071637	2.33776e-05	0.909615	CCAAT/enhancer binding protein (C/EBP) delta
					ENSMUSG00000030103	0.0044432	-0.621121	basic helix-loop-helix family member e40		ENSMUSG00000099708	0.0920863	0.90544	predicted gene 29361
					ENSMUSG00000001627	0.0470775	-0.621807	interferon-related developmental regulator 1		ENSMUSG00000088609	4.76357e-07	0.905109	predicted gene 24187
					ENSMUSG00000056501	1.31677e-05	-0.622453	CCAAT/enhancer binding protein (C/EBP) beta		ENSMUSG00000082938	0.0128478	0.902211	predicted pseudogene 2810
					ENSMUSG00000038037	0.0960303	-0.63252	suppressor of cytokine signaling 1		ENSMUSG00000039001	1.25579e-35	0.901632	ribosomal protein S21
					ENSMUSG00000040128	0.0077111	-0.634561	proline-rich nuclear receptor coactivator 1		ENSMUSG00000050856	1.55758e-10	0.899128	ATP synthase H+ transporting mitochondrial F1F0 complex subunit E
					ENSMUSG00000046229	6.12675e-08	-0.640513	SCAN domain-containing 1		ENSMUSG00000058603	6.21446e-53	0.894756	ribosomal protein L28 pseudogene 1
					ENSMUSG00000028967	0.00753519	-0.64961	ERBB receptor feedback inhibitor 1		ENSMUSG00000015143	4.52784e-20	0.894646	actinin alpha 1
					ENSMUSG00000027829	0.00707066	-0.655948	cyclin L1		ENSMUSG00000100405	0.0103467	0.893074	predicted gene 28911
					ENSMUSG00000003437	0.0151652	-0.660085	Paf1 RNA polymerase II complex component		ENSMUSG00000028040	0.0916154	0.891946	ephrin A4
					ENSMUSG00000041153	0.0915255	-0.690208	oxidative stress induced growth inhibitor family member 2		ENSMUSG00000105599	0.000356157	0.890306	predicted gene 9238
					ENSMUSG00000027087	0.0856495	-0.695225	integrin alpha V		ENSMUSG00000115512	0.0238472	0.889967	hypothetical protein
					ENSMUSG00000021701	0.0156645	-0.706839	polo like kinase 2		ENSMUSG00000083539	6.81828e-10	0.888828	predicted gene 12466
					ENSMUSG00000018476	0.00119374	-0.723534	KDM1 lysine (K)-specific demethylase 6B		ENSMUSG00000051723	1.45514e-17	0.886946	ribosomal protein L31 pseudogene 13
					ENSMUSG00000015312	3.63478e-05	-0.744069	growth arrest and DNA-damage-inducible 45 beta		ENSMUSG00000072255	0.0414241	0.885854	ribosomal protein L31 pseudogene 17
					ENSMUSG00000022346	0.0105976	-0.748052	myelocytomatosis oncogene		ENSMUSG00000034161	0.030889	0.884201	scleraxis
					ENSMUSG00000037221	0.0149398	-0.757977	motile sperm domain containing 3		ENSMUSG00000099764	2.70707e-53	0.882557	ribosomal protein S10 pseudogene 2
					ENSMUSG00000091383	9.90467e-05	-0.75988	histone cluster 1 H2al		ENSMUSG00000040569	0.00838868	0.882512	solute carrier family 26 member 7
					ENSMUSG00000097643	0.0905557	-0.790433	RIKEN cDNA A130051J0 gene		ENSMUSG00000082820	0.0112633	0.879348	predicted gene 13803
					ENSMUSG00000077737	0.0767492	-0.801672	small nucleolar RNA C/D box 72		ENSMUSG00000028461	2.62212e-10	0.876092	coiled-coil domain containing 107
					ENSMUSG00000026490	0.0608662	-0.849991	CDC42 binding protein kinase alpha		ENSMUSG00000000740	2.02632e-17	0.875172	ribosomal protein L13
					ENSMUSG00000045672	0.0855224	-0.856944	collagen type XXVII alpha 1		ENSMUSG00000089812	3.14777e-08	0.874137	predicted gene 15867
					ENSMUSG00000095742	7.79566e-10	-0.858131	hypothetical protein		ENSMUSG00000083481	4.20336e-31	0.871247	ribosomal protein S8 pseudogene 2
					ENSMUSG00000037580	0.061737	-0.86532	GTP cyclohydrolase 1		ENSMUSG00000054871	0.0242787	0.870905	transmembrane protein 158
					ENSMUSG00000036390	0.011887	-0.913876	growth arrest and DNA-damage-inducible 45 alpha		ENSMUSG00000094392	5.26686e-27	0.870589	predicted gene 3788
					ENSMUSG00000003541	0.00269081	-0.937502	immediate early response 3		ENSMUSG00000039221	3.28333e-12	0.870092	ribosomal protein L22 like 1
					ENSMUSG00000073274	0.000270893	-0.953124	predicted gene 14636		ENSMUSG00000027160	0.000138994	0.868977	coiled-coil domain containing 34
					ENSMUSG00000094320	2.62936e-09	-0.970105	coiled-coil-helix-coiled-coil-helix domain containing 2 pseudogene		ENSMUSG00000021716	2.34454e-06	0.864309	splicing regulatory glutamine/lysine-rich protein 1interacting protein 1
					ENSMUSG00000032000	0.0063349	-0.97378	baculoviral IAP repeat-containing 3		ENSMUSG00000062896	0.0346298	0.863079	ribosomal protein L31 pseudogene 11
					ENSMUSG00000021097	0.0278505	-1.00983	calmin		ENSMUSG00000108231	4.91638e-15	0.862041	predicted gene 4045
					ENSMUSG00000020275	0.00154619	-1.01717	reticuloendotheliosis oncogene		ENSMUSG00000085342	1.47106e-37	0.861401	predicted gene 12254
					ENSMUSG00000103367	0.00256503	-1.01797	predicted gene 38158		ENSMUSG00000104418	0.00324462	0.856161	predicted gene 37070
					ENSMUSG00000024235	0.0608589	-1.035	mitogen-activated protein kinase kinase kinase 8		ENSMUSG00000111964	1.35675e-35	0.849682	predicted gene 8942
					ENSMUSG00000106706	0.0732558	-1.04116	RIKEN cDNA C530043K16 gene		ENSMUSG00000061613	3.53518e-08	0.849004	U2 small nuclear ribonucleoprotein auxiliary factor (U2AF) 1
					ENSMUSG00000028680	0.0162177	-1.13218	polo like kinase 3		ENSMUSG00000066315	9.28707e-47	0.847143	predicted gene 12918
					ENSMUSG00000103304	0.0838498	-1.1449	predicted gene 5979		ENSMUSG00000114688	2.13461e-20	0.845326	hypothetical protein
					ENSMUSG00000071637	6.44884e-07	-1.16097	CCAAT/enhancer binding protein (C/EBP) delta		ENSMUSG00000094955	1.01056e-38	0.843726	predicted gene 3699
					ENSMUSG00000110588	8.57137e-07	-1.192	predicted gene 45774		ENSMUSG00000038764	0.040866	0.840116	protein tyrosine phosphatase non-receptor type 3
					ENSMUSG00000017781	2.28228e-07	-1.20959	phosphatidylinositol transfer protein alpha		ENSMUSG00000030037	1.92678e-06	0.838258	mitochondrial ribosomal protein L53
					ENSMUSG00000085335	0.0960303	-1.21752	predicted gene 13684		ENSMUSG00000064356	3.79392e-23	0.836837	mitochondrially encoded ATP synthase 8
					ENSMUSG00000065422	0.000340059	-1.33184	microRNA 221		ENSMUSG00000071303	2.22063e-09	0.834764	ribosomal protein S8 pseudogene 1
					ENSMUSG00000026628	1.43959e-06	-1.33585	activating transcription factor 3		ENSMUSG00000038615	0.0016325	0.834724	nuclear factor erythroid derived 2%2C-like 1
					ENSMUSG00000108461	0.075166	-1.35803	expressed sequence AV356131		ENSMUSG00000090093	0.00316359	0.834668	predicted gene 14399
					ENSMUSG00000053175	0.0827667	-1.36217	B cell leukemia/lymphoma 3		ENSMUSG00000080944	2.34873e-08	0.833522	predicted gene 12967
					ENSMUSG00000042677	6.12675e-08	-1.41567	zinc finger CCCH type containing 12A		ENSMUSG00000059252	0.00037265	0.833026	tumor protein translationally-controlled pseudogene 5
					ENSMUSG00000035356	0.077413	-1.50352	nuclear factor of kappa light polypeptide gene enhancer in B cells inhibitor zeta		ENSMUSG00000078635	0.0232462	0.831167	RIKEN cDNA 1700028N14 gene
					ENSMUSG00000007038	0.018643	-1.50679	neuraminidase 1		ENSMUSG00000100865	2.50378e-23	0.830549	predicted gene 9320
					ENSMUSG00000006585	0.0193937	-1.5572	chromatin licensing and DNA replication factor 1		ENSMUSG00000066068	7.60307e-36	0.829477	predicted gene 13611
					ENSMUSG00000023947	0.015617	-1.69846	nuclear factor of kappa light polypeptide gene enhancer in B cells inhibitor epsilon		ENSMUSG00000081703	0.00804286	0.8266	predicted gene 6285
					ENSMUSG00000023952	0.0432175	-1.71318	GTP binding protein 2		ENSMUSG00000083121	1.08153e-06	0.826519	predicted pseudogene 6341
					ENSMUSG00000065145	0.0555571	-1.77557	vault RNA component 5		ENSMUSG00000014907	1.63057e-06	0.824697	nuclear assembly factor 1 ribonucleoprotein
					ENSMUSG00000104200	0.0771346	-1.81317	predicted gene 37399		ENSMUSG00000072324	3.5942e-11	0.820461	predicted gene 8420
					ENSMUSG00000028163	4.11317e-06	-1.90985	nuclear factor of kappa light polypeptide gene enhancer in B cells 1 p105		ENSMUSG00000114254	5.35893e-10	0.820202	hypothetical protein
					ENSMUSG00000027995	5.20527e-07	-1.95852	toll-like receptor 2		ENSMUSG00000020032	0.00110165	0.820194	NUAK family SNF1-like kinase 1
					ENSMUSG00000106149	0.000137848	-2.1754	predicted gene 43430		ENSMUSG00000051669	0.0105135	0.818935	expressed sequence AU021092
					ENSMUSG00000097474	3.80691e-05	-2.49015	predicted gene 26584		ENSMUSG00000065870	0.000187882	0.817367	U3A small nuclear RNA
					ENSMUSG00000055761	0.0077111	-2.49411	Na+/K+ transporting ATPase interacting 3		ENSMUSG00000104646	0.0311581	0.816855	predicted gene 9173
					ENSMUSG00000018899	1.41779e-06	-2.65105	interferon regulatory factor 1		ENSMUSG00000084111	2.05075e-31	0.816212	predicted gene 15710
					ENSMUSG00000019850	0.0151652	-2.77642	tumor necrosis factor alpha-induced protein 3		ENSMUSG00000056880	3.05293e-28	0.815562	glutamate decarboxylase-like 1
					ENSMUSG00000021025	4.16942e-31	-3.20516	nuclear factor of kappa light polypeptide gene enhancer in B cells inhibitor alpha		ENSMUSG00000097304	0.0781954	0.813219	ribosomal protein L31 pseudogene 15
					ENSMUSG00000035385	7.32624e-16	-3.28529	chemokine (C-C motif) ligand 2		ENSMUSG00000067870	2.88828e-52	0.812334	ribosomal protein L31 pseudogene 8
					ENSMUSG00000110517	0.0990292	-3.33464	predicted gene 31224		ENSMUSG00000081565	0.0405272	0.811422	ribosomal protein S12 pseudogene 5
					ENSMUSG00000035373	4.41569e-10	-4.08649	chemokine (C-C motif) ligand 7		ENSMUSG00000066491	1.43258e-30	0.81076	predicted pseudogene 6265
					ENSMUSG00000088075	0.00717043	-4.09276	predicted gene 22816		ENSMUSG00000060019	4.42057e-46	0.810696	predicted pseudogene 10073
					ENSMUSG00000029371	0.0916173	-4.27604	chemokine (C-X-C motif) ligand 5		ENSMUSG00000054843	0.0979917	0.809235	attractin like 1
					ENSMUSG00000029380	2.79451e-28	-5.71366	chemokine (C-X-C motif) ligand 1		ENSMUSG00000081631	0.00554186	0.809017	predicted gene 12005
										ENSMUSG00000054455	5.28453e-05	0.806875	vesicle-associated membrane protein associated protein B and C
										ENSMUSG00000083378	1.67719e-10	0.806409	predicted gene 13196
										ENSMUSG00000041697	1.27357e-25	0.801843	cytochrome c oxidase subunit VIa polypeptide 1
										ENSMUSG00000094403	0.0611133	0.799059	microRNA 692-2
										ENSMUSG00000084235	1.78475e-10	0.798842	predicted gene 15421
										ENSMUSG00000081810	1.04133e-20	0.798385	predicted gene 11878
										ENSMUSG00000083596	1.37594e-21	0.798004	ribosomal protein L21 pseudogene 15
										ENSMUSG00000112146	0.0751917	0.792744	predicted gene 46210
										ENSMUSG00000029380	0.0419892	0.789688	chemokine (C-X-C motif) ligand 1
										ENSMUSG00000002778	2.69044e-11	0.789339	KDEL (Lys-Asp-Glu-Leu) endoplasmic reticulum protein retention receptor 1
										ENSMUSG00000024205	4.58171e-33	0.788878	ribosomal protein L36 pseudogene 2
										ENSMUSG00000052192	1.07946e-40	0.786367	predicted pseudogene 5963
										ENSMUSG00000061482	1.16331e-08	0.78618	histone cluster 1 H4d
										ENSMUSG00000049550	0.0819351	0.785555	CAP-GLY domain containing linker protein 1
										ENSMUSG00000036257	0.00151899	0.784772	patatin-like phospholipase domain containing 8
										ENSMUSG00000082120	0.0488456	0.782675	predicted gene 15720
										ENSMUSG00000114321	9.81589e-24	0.782591	hypothetical protein
										ENSMUSG00000101452	6.74622e-06	0.782568	predicted gene 28530
										ENSMUSG00000071671	1.69874e-07	0.782416	predicted gene 10343
										ENSMUSG00000105879	1.81769e-43	0.781599	predicted gene 6204
										ENSMUSG00000053173	7.37748e-37	0.781476	ribosomal protein L18 pseudogene 2
										ENSMUSG00000080811	3.14006e-26	0.781103	predicted gene 14513
										ENSMUSG00000028266	0.028564	0.780684	LIM domain only 4
										ENSMUSG00000092116	2.70449e-21	0.780331	predicted pseudogene 10320
										ENSMUSG00000046058	0.0471321	0.78024	EP300 interacting inhibitor of differentiation 2
										ENSMUSG00000082609	1.02014e-19	0.779553	predicted gene 15464
										ENSMUSG00000027364	5.67118e-15	0.778997	ubiquitin specific peptidase 50
										ENSMUSG00000081151	0.0439032	0.778352	predicted gene 11448
										ENSMUSG00000087590	0.0107078	0.777478	erythrocyte membrane protein band 4.1 like 4a opposite strand
										ENSMUSG00000025986	0.0108047	0.776777	solute carrier family 39 (zinc transporter) member 10
										ENSMUSG00000032249	2.94246e-09	0.775937	acidic (leucine-rich) nuclear phosphoprotein 32 family member A
										ENSMUSG00000108107	7.43787e-07	0.775934	predicted gene 5312
										ENSMUSG00000035885	9.19669e-32	0.77548	cytochrome c oxidase subunit VIIIa
										ENSMUSG00000100441	5.81137e-15	0.775108	predicted gene 7266
										ENSMUSG00000045694	1.49772e-06	0.773142	predicted gene 4997
										ENSMUSG00000091449	5.7185e-41	0.772164	predicted gene 10269
										ENSMUSG00000082755	0.0161482	0.772013	predicted gene 8692
										ENSMUSG00000115595	3.61669e-10	0.771632	hypothetical protein
										ENSMUSG00000109875	1.16781e-09	0.770938	predicted gene 45456
										ENSMUSG00000109181	0.0723132	0.769689	predicted gene 5605
										ENSMUSG00000090142	0.0534245	0.769626	predicted gene 15795
										ENSMUSG00000066629	1.50307e-24	0.769231	ribosomal protein L36 pseudogene 3
										ENSMUSG00000109509	1.09001e-17	0.769055	ribosomal protein S12 pseudogene 4
										ENSMUSG00000083192	7.77096e-17	0.768926	ribosomal protein L31 pseudogene 1 2
										ENSMUSG00000089695	0.0154176	0.768894	predicted gene 15946
										ENSMUSG00000056501	8.6139e-12	0.768195	CCAAT/enhancer binding protein (C/EBP) beta
										ENSMUSG00000076431	4.96773e-05	0.767699	SRY (sex determining region Y)-box 4
										ENSMUSG00000070667	4.75008e-06	0.767487	ribosomal protein L31 pseudogene 10
										ENSMUSG00000056612	6.69432e-16	0.766802	protein phosphatase 1 regulatory (inhibitor) subunit 14B
										ENSMUSG00000052560	0.000231668	0.766485	copine VIII
										ENSMUSG00000000776	3.83217e-06	0.766075	polymerase (RNA) III (DNA directed) polypeptide D
										ENSMUSG00000104864	0.00568693	0.765862	predicted gene 43655
										ENSMUSG00000080198	5.56079e-14	0.765202	predicted gene 13573
										ENSMUSG00000083621	5.41793e-40	0.764014	predicted gene 14586
										ENSMUSG00000071052	1.48723e-10	0.764007	ribosomal protein L7A pseudogene 5
										ENSMUSG00000115194	0.000137816	0.762769	hypothetical protein
										ENSMUSG00000025508	1.94859e-32	0.762701	ribosomal protein large P2
										ENSMUSG00000083344	2.05171e-07	0.761967	predicted gene 7363
										ENSMUSG00000060438	2.60934e-38	0.761109	ribosomal protein S10 pseudogene 1
										ENSMUSG00000079942	2.22803e-10	0.760844	ribosomal protein L28 pseudogene 3
										ENSMUSG00000058745	0.0773643	0.759978	predicted pseudogene 9174
										ENSMUSG00000082793	6.06993e-11	0.759811	predicted gene 9308
										ENSMUSG00000081926	1.81521e-25	0.759089	predicted gene 15536
										ENSMUSG00000079575	6.46396e-05	0.757784	recombining binding protein suppressor of hairless (Drosophila) related sequence 3
										ENSMUSG00000071528	7.24966e-28	0.756349	upregulated during skeletal muscle growth 5
										ENSMUSG00000039016	2.10323e-19	0.753083	translocase of inner mitochondrial membrane 8B
										ENSMUSG00000025645	0.0517121	0.746793	coiled-coil domain containing 51
										ENSMUSG00000078238	9.41127e-23	0.746242	predicted gene 12854
										ENSMUSG00000004263	0.0507303	0.745161	atrophin 1
										ENSMUSG00000022000	0.0129799	0.745028	zinc finger CCCH type containing 13
										ENSMUSG00000049231	0.0636357	0.744988	predicted pseudogene 12497
										ENSMUSG00000091845	1.16683e-29	0.743629	predicted gene 4604
										ENSMUSG00000082746	1.15789e-16	0.743369	ribosomal protein S12 pseudogene 1
										ENSMUSG00000111966	8.69567e-18	0.743101	predicted gene 5781
										ENSMUSG00000059835	3.39701e-19	0.742879	ribosomal protein L13 pseudogene 3
										ENSMUSG00000106416	0.0824081	0.742698	predicted gene 5857
										ENSMUSG00000055148	0.000133155	0.741785	Kruppel-like factor 2 (lung)
										ENSMUSG00000105796	0.0026544	0.741645	predicted gene 42845
										ENSMUSG00000082260	3.90644e-16	0.740324	predicted pseudogene 7429
										ENSMUSG00000024352	0.0293478	0.738688	spermatogenesis associated 24
										ENSMUSG00000048709	9.4676e-11	0.737708	predicted gene 8666
										ENSMUSG00000112567	4.83118e-05	0.737404	predicted gene 32899
										ENSMUSG00000064337	9.11962e-48	0.737365	mitochondrially encoded 12S rRNA
										ENSMUSG00000029623	3.31035e-12	0.736886	PDGFA associated protein 1
										ENSMUSG00000060032	2.37608e-11	0.735922	H2A histone family member J
										ENSMUSG00000059058	3.12804e-18	0.735746	translational machinery associated 7 homolog (S. cerevisiae) pseudogene
										ENSMUSG00000057863	4.06057e-32	0.735703	ribosomal protein L36
										ENSMUSG00000080904	6.54805e-14	0.733569	predicted gene 11966
										ENSMUSG00000028936	8.33395e-14	0.733566	ribosomal protein L22
										ENSMUSG00000024096	0.00067713	0.73211	ralA binding protein 1
										ENSMUSG00000081895	1.94364e-30	0.731977	ribosomal protein L17 pseudogene 10
										ENSMUSG00000115564	0.0776352	0.731556	hypothetical protein
										ENSMUSG00000068324	4.20591e-11	0.73103	predicted gene 10029
										ENSMUSG00000110545	1.9005e-22	0.730688	predicted gene 7730
										ENSMUSG00000081087	3.58025e-22	0.72933	ribosomal protein S15A pseudogene 7
										ENSMUSG00000059064	7.01235e-22	0.72788	predicted pseudogene 10059
										ENSMUSG00000110407	0.000166071	0.727741	predicted gene 45454
										ENSMUSG00000027907	3.47136e-23	0.727727	S100 calcium binding protein A11
										ENSMUSG00000039195	0.00373821	0.72668	RIKEN cDNA 1110008P14 gene
										ENSMUSG00000071151	8.49069e-11	0.726122	predicted gene 4799
										ENSMUSG00000039218	5.01708e-05	0.725757	serine/arginine repetitive matrix 2
										ENSMUSG00000071141	4.34402e-19	0.722927	ribosomal protein L36A pseudogene 3
										ENSMUSG00000078302	0.0391346	0.722258	forkhead box D1
										ENSMUSG00000061104	1.07377e-14	0.721631	Sin3-associated polypeptide 18B
										ENSMUSG00000108443	1.67117e-08	0.720815	predicted gene 44510
										ENSMUSG00000027304	4.50209e-05	0.72058	RTF1 Paf1/RNA polymerase II complex component
										ENSMUSG00000063870	0.0400544	0.719466	chromodomain helicase DNA binding protein 4
										ENSMUSG00000021843	1.43919e-07	0.718531	kinectin 1
										ENSMUSG00000095288	4.70034e-23	0.717196	predicted pseudogene 7618
										ENSMUSG00000033020	2.4301e-18	0.71666	polymerase (RNA) II (DNA directed) polypeptide F
										ENSMUSG00000042312	6.18869e-13	0.716418	S100 calcium binding protein A13
										ENSMUSG00000042185	0.0198491	0.714306	nuclear factor related to kappa B binding protein
										ENSMUSG00000081967	1.58196e-08	0.713936	predicted gene 14017
										ENSMUSG00000033033	0.000366179	0.713766	calcium homeostasis modulator 2
										ENSMUSG00000111875	1.00697e-18	0.711812	predicted gene 5425
										ENSMUSG00000083911	1.36077e-06	0.711073	predicted gene 4342
										ENSMUSG00000021703	0.0110651	0.70883	serine incorporator 5
										ENSMUSG00000029815	1.90175e-07	0.708225	mitochondrial assembly of ribosomal large subunit 1
										ENSMUSG00000091955	6.40355e-22	0.707531	predicted pseudogene 9844
										ENSMUSG00000089988	0.0100352	0.706408	predicted gene 16238
										ENSMUSG00000037111	0.0724155	0.706007	SET domain containing (lysine methyltransferase) 7
										ENSMUSG00000082244	0.0351704	0.702896	predicted gene 8503
										ENSMUSG00000020475	0.0575677	0.702146	phosphoglycerate mutase 2
										ENSMUSG00000046334	0.00349008	0.701823	predicted pseudogene 6195
										ENSMUSG00000111446	1.19388e-10	0.701417	predicted gene 6581
										ENSMUSG00000039456	0.0564922	0.700622	microrchidia 3
										ENSMUSG00000066626	2.57639e-12	0.699157	predicted gene 5121
										ENSMUSG00000074656	7.77334e-06	0.698923	eukaryotic translation initiation factor 2 subunit 2 (beta)
										ENSMUSG00000113504	0.000336771	0.698854	selenoprotein K pseudogene 5
										ENSMUSG00000108608	6.29239e-06	0.698041	predicted pseudogene 6916
										ENSMUSG00000039670	0.0303868	0.697306	oxidoreductase like domain containing 1
										ENSMUSG00000033429	0.00109651	0.697001	methylmalonyl CoA epimerase
										ENSMUSG00000084830	3.49846e-26	0.696821	predicted gene 14539
										ENSMUSG00000097803	0.00475037	0.696716	ribosomal protein L31 pseudogene 16
										ENSMUSG00000105388	3.24825e-20	0.69647	ribosomal protein L36A pseudogene 2
										ENSMUSG00000079137	4.80182e-06	0.695997	ribosomal protein L27 pseudogene 1
										ENSMUSG00000043501	0.0913866	0.694197	lectin galactose-binding soluble 2
										ENSMUSG00000080921	7.01773e-32	0.693959	ribosomal protein L38 pseudogene 2
										ENSMUSG00000067847	8.36955e-08	0.693445	reactive oxygen species modulator 1
										ENSMUSG00000109658	0.00108215	0.692873	predicted gene 45660
										ENSMUSG00000024054	0.00404526	0.692631	SMC hinge domain containing 1
										ENSMUSG00000083910	0.034987	0.691814	predicted gene 13604
										ENSMUSG00000060377	3.19062e-14	0.691599	ribosomal protein L36A pseudogene 1
										ENSMUSG00000113948	1.61694e-28	0.690866	ribosomal protein L17 pseudogene 3
										ENSMUSG00000096842	4.30126e-33	0.690365	predicted gene 10736
										ENSMUSG00000020441	0.0352205	0.688038	RIKEN cDNA 2310033P09 gene
										ENSMUSG00000113061	4.01945e-32	0.68791	predicted pseudogene 11361
										ENSMUSG00000044424	2.7376e-24	0.687771	predicted gene 9493
										ENSMUSG00000035284	0.0633845	0.687144	vacuolar protein sorting 13C
										ENSMUSG00000072692	7.35686e-26	0.686552	ribosomal protein L37 retrotransposed
										ENSMUSG00000114036	1.46852e-08	0.68622	hypothetical protein
										ENSMUSG00000074922	4.12306e-05	0.685791	family with sequence similarity 122 member A
										ENSMUSG00000065126	0.00180518	0.683916	small nucleolar RNA C/D box 104
										ENSMUSG00000081459	0.00696603	0.683709	LLP homolog pseudogene 1
										ENSMUSG00000062997	1.03552e-19	0.683211	ribosomal protein L35
										ENSMUSG00000103146	0.00590303	0.682515	predicted gene 37745
										ENSMUSG00000024208	8.31864e-19	0.681926	ubiquinol-cytochrome c reductase complex assembly factor 2
										ENSMUSG00000080836	0.00377957	0.681875	predicted gene 6444
										ENSMUSG00000081642	6.59567e-11	0.681855	predicted gene 13532
										ENSMUSG00000083337	1.40774e-24	0.681302	predicted gene 11539
										ENSMUSG00000113368	0.0378925	0.681048	predicted gene 10054
										ENSMUSG00000087412	1.01691e-27	0.680839	predicted pseudogene 15501
										ENSMUSG00000042737	0.0365297	0.67891	dolichyl-phosphate mannosyltransferase polypeptide 3
										ENSMUSG00000061848	2.01713e-33	0.678664	predicted gene 5805
										ENSMUSG00000111877	1.86513e-17	0.678594	predicted gene 6477
										ENSMUSG00000058905	1.199e-18	0.677619	predicted pseudogene 10051
										ENSMUSG00000068396	1.03245e-32	0.677264	ribosomal protein L34 pseudogene 1
										ENSMUSG00000080875	2.26682e-14	0.677157	predicted gene 7332
										ENSMUSG00000078193	1.59747e-34	0.676611	predicted gene 2000
										ENSMUSG00000059159	2.8703e-27	0.675815	predicted pseudogene 8129
										ENSMUSG00000055839	1.87903e-31	0.675395	elongin B
										ENSMUSG00000080002	2.40857e-16	0.674715	predicted pseudogene 5566
										ENSMUSG00000098425	0.0482417	0.674548	predicted gene 24949
										ENSMUSG00000049124	6.02402e-20	0.674325	predicted gene 8186
										ENSMUSG00000034880	1.25173e-06	0.673991	mitochondrial ribosomal protein L34
										ENSMUSG00000028649	8.20099e-06	0.672505	microtubule-actin crosslinking factor 1
										ENSMUSG00000018585	1.27796e-18	0.67227	antioxidant 1 copper chaperone
										ENSMUSG00000026568	1.60985e-09	0.671675	mitochondrial pyruvate carrier 2
										ENSMUSG00000071451	3.20653e-08	0.671285	proteasome (prosome macropain) assembly chaperone 4
										ENSMUSG00000113923	0.00230859	0.670758	predicted gene 10126
										ENSMUSG00000104862	1.47222e-10	0.670489	predicted gene 6520
										ENSMUSG00000043633	1.50317e-16	0.670114	family with sequence similarity 221 member B
										ENSMUSG00000061272	1.87609e-15	0.67009	predicted gene 14173
										ENSMUSG00000081308	1.16802e-05	0.669165	predicted gene 14480
										ENSMUSG00000046694	0.00733458	0.667607	family with sequence similarity 46 member B
										ENSMUSG00000041203	9.4536e-18	0.667515	telomerase RNA component interacting RNase
										ENSMUSG00000108813	0.0794865	0.665051	ribosomal protein L19 pseudogene 9
										ENSMUSG00000083007	1.17198e-07	0.66433	predicted gene 13623
										ENSMUSG00000070692	6.79094e-11	0.664023	ribosomal protein S12 pseudogene 10
										ENSMUSG00000073640	3.99619e-25	0.662636	ribosomal protein L27 pseudogene 3
										ENSMUSG00000094122	4.14572e-16	0.662519	ribosomal protein L31 pseudogene 9
										ENSMUSG00000074754	0.0118424	0.66231	small integral membrane protein 26
										ENSMUSG00000030717	0.0645103	0.661689	nuclear protein transcription regulator 1
										ENSMUSG00000092014	8.72281e-11	0.661296	predicted gene 4468
										ENSMUSG00000057841	5.86253e-29	0.660323	ribosomal protein L32
										ENSMUSG00000075227	0.000792936	0.658607	zinc finger HIT domain containing 2
										ENSMUSG00000068969	1.30073e-06	0.658481	ribosomal protein L32 pseudogene
										ENSMUSG00000096449	0.00311122	0.657742	predicted gene 4076
										ENSMUSG00000081049	4.58158e-30	0.657541	ribosomal protein S24 pseudogene 3
										ENSMUSG00000082423	7.58952e-07	0.657351	predicted gene 15148
										ENSMUSG00000095597	3.76998e-27	0.657334	predicted pseudogene 6472
										ENSMUSG00000110588	0.000167181	0.656719	predicted gene 45774
										ENSMUSG00000057036	4.82766e-30	0.656672	predicted gene 7536
										ENSMUSG00000081751	2.11298e-06	0.65516	predicted gene 14251
										ENSMUSG00000083878	1.48395e-08	0.654099	predicted gene 12034
										ENSMUSG00000080848	4.05951e-30	0.651769	predicted pseudogene 9385
										ENSMUSG00000059278	4.26762e-06	0.650544	N(alpha)-acetyltransferase 38 NatC auxiliary subunit
										ENSMUSG00000109241	6.86594e-20	0.649157	predicted gene 7434
										ENSMUSG00000093674	1.05988e-28	0.64813	ribosomal protein L41
										ENSMUSG00000055771	0.000635393	0.647493	predicted pseudogene 7936
										ENSMUSG00000040321	0.0840416	0.647101	zinc finger protein 770
										ENSMUSG00000049832	2.42525e-18	0.647091	ring-box 1 pseudogene
										ENSMUSG00000090564	0.0434353	0.645891	RIKEN cDNA A430057M04 gene
										ENSMUSG00000062619	0.000216932	0.64529	RIKEN cDNA 2310039H08 gene
										ENSMUSG00000081281	8.87481e-31	0.644651	predicted gene 6274
										ENSMUSG00000101496	0.00590952	0.644349	predicted gene 8885
										ENSMUSG00000062582	1.1892e-10	0.64428	ribosomal protein L30 pseudogene 8
										ENSMUSG00000074698	0.000618653	0.643743	casein kinase 2 alpha 1 polypeptide
										ENSMUSG00000084314	1.14962e-09	0.643689	ribosomal protein S15A pseudogene 3
										ENSMUSG00000020267	1.24619e-17	0.643343	histidine triad nucleotide binding protein 1
										ENSMUSG00000081021	6.05629e-17	0.642065	predicted gene 11964
										ENSMUSG00000041058	6.95366e-06	0.641944	WW domain containing E3 ubiquitin protein ligase 1
										ENSMUSG00000006649	2.39925e-05	0.641458	nephrosis 1 nephrin
										ENSMUSG00000070572	6.92214e-11	0.640799	tRNA methyltransferase 11-2 pseudogene 2
										ENSMUSG00000054312	9.04587e-11	0.640207	mitochondrial ribosomal protein S21
										ENSMUSG00000039452	4.94543e-13	0.639264	sorting nexin 22
										ENSMUSG00000081603	3.99449e-18	0.638774	predicted gene 14681
										ENSMUSG00000060730	1.69953e-16	0.638591	predicted pseudogene 10086
										ENSMUSG00000055093	9.38066e-32	0.63859	predicted pseudogene 8430
										ENSMUSG00000112605	6.2575e-05	0.63855	predicted gene 7476
										ENSMUSG00000042699	4.46693e-10	0.638285	DEAH (Asp-Glu-Ala-His) box polypeptide 9
										ENSMUSG00000105031	2.30191e-27	0.636444	predicted gene 3511
										ENSMUSG00000033813	3.73739e-09	0.636407	transcription elongation factor A (SII) 1
										ENSMUSG00000083061	4.44689e-25	0.636161	predicted gene 12191
										ENSMUSG00000096681	0.0183837	0.63605	ribosomal protein S19 pseudogene 1
										ENSMUSG00000070343	1.78718e-26	0.635733	predicted gene 10288
										ENSMUSG00000015312	0.00218858	0.635507	growth arrest and DNA-damage-inducible 45 beta
										ENSMUSG00000085787	1.36274e-14	0.634619	predicted gene 13092
										ENSMUSG00000083688	0.0067077	0.633771	predicted gene 13743
										ENSMUSG00000020308	4.36487e-05	0.63343	tubulin polyglutamylase complex subunit 1
										ENSMUSG00000050621	7.64741e-32	0.633086	ribosomal protein S27 retrogene
										ENSMUSG00000079008	0.0266214	0.633026	predicted gene 14124
										ENSMUSG00000101567	2.88706e-09	0.632363	thioredoxin pseudogene 1
										ENSMUSG00000066809	2.10062e-24	0.63209	predicted gene 10180
										ENSMUSG00000071648	0.0555661	0.631579	rod outer segment membrane protein 1
										ENSMUSG00000070337	0.0398414	0.630928	G protein-coupled receptor 179
										ENSMUSG00000093686	1.03913e-15	0.630762	predicted gene 4705
										ENSMUSG00000010406	8.41848e-14	0.630741	mitochondrial ribosomal protein L52
										ENSMUSG00000083820	7.66494e-08	0.630418	predicted pseudogene 6415
										ENSMUSG00000019370	6.76524e-08	0.630395	calmodulin 3
										ENSMUSG00000059461	3.16231e-17	0.630039	predicted gene 7331
										ENSMUSG00000067351	0.0452919	0.628854	ribosomal protein S15A pseudogene 2
										ENSMUSG00000071419	3.16893e-26	0.628684	ribosomal protein S15 pseudogene 2
										ENSMUSG00000068523	1.59169e-15	0.628332	guanine nucleotide binding protein (G protein) gamma 5
										ENSMUSG00000112909	2.37781e-15	0.627907	predicted gene 10120
										ENSMUSG00000037499	4.68301e-17	0.627646	neuron derived neurotrophic factor
										ENSMUSG00000059070	6.507e-14	0.627414	ribosomal protein L18
										ENSMUSG00000068397	3.35365e-14	0.626731	predicted gene 10240
										ENSMUSG00000111380	1.26418e-06	0.626704	DNA segment Chr 9 Wayne State University 149
										ENSMUSG00000083705	0.000379018	0.626701	predicted gene 8624
										ENSMUSG00000038290	0.013749	0.626203	Smg-6 homolog nonsense mediated mRNA decay factor (C. elegans)
										ENSMUSG00000042770	7.33695e-06	0.625856	heme binding protein 1
										ENSMUSG00000079184	7.30131e-10	0.625773	M-phase phosphoprotein 8
										ENSMUSG00000036305	5.57697e-22	0.625503	ribosomal protein L39 pseudogene
										ENSMUSG00000105944	4.35139e-07	0.623981	predicted gene 5075
										ENSMUSG00000061669	8.19245e-05	0.623483	ribosomal protein L34 pseudogene 2
										ENSMUSG00000043687	0.0034347	0.622883	RIKEN cDNA 1190005I06 gene
										ENSMUSG00000036256	0.00404526	0.621654	insulin-like growth factor binding protein 7
										ENSMUSG00000045969	0.0102512	0.621465	inhibitor of growth family member 1
										ENSMUSG00000082481	0.00214152	0.621315	ribosomal protein S12 pseudogene 19
										ENSMUSG00000113113	1.53106e-24	0.621286	predicted gene 2614
										ENSMUSG00000063457	5.31686e-25	0.621182	ribosomal protein S15
										ENSMUSG00000113606	7.23751e-12	0.620527	hypothetical protein
										ENSMUSG00000081159	0.0765637	0.619428	predicted gene 6023
										ENSMUSG00000083362	0.000657974	0.619086	predicted gene 8606
										ENSMUSG00000072576	0.000419048	0.617622	predicted gene 16020
										ENSMUSG00000014313	2.64228e-18	0.61747	cytochrome c oxidase subunit VIc
										ENSMUSG00000110669	0.00168897	0.617326	predicted gene 10060
										ENSMUSG00000024101	0.0112748	0.617009	WASH complex subunit 1
										ENSMUSG00000080824	1.46563e-05	0.616682	predicted gene 9001
										ENSMUSG00000081604	2.32672e-18	0.616267	predicted gene 11518
										ENSMUSG00000015337	0.000311169	0.615158	endonuclease G
										ENSMUSG00000063328	6.09009e-10	0.614759	predicted gene 9396
										ENSMUSG00000083380	1.16829e-09	0.614284	predicted pseudogene 3244
										ENSMUSG00000029632	4.41838e-16	0.612789	NADH dehydrogenase (ubiquinone) 1 alpha subcomplex 4
										ENSMUSG00000078183	3.40172e-10	0.611599	predicted gene 15610
										ENSMUSG00000034342	0.0283336	0.611346	Casitas B-lineage lymphoma
										ENSMUSG00000054091	6.47188e-11	0.610787	RIKEN cDNA 1810037I17 gene
										ENSMUSG00000086859	1.78073e-05	0.610556	small nucleolar RNA host gene 20
										ENSMUSG00000105814	5.1024e-10	0.610479	microRNA 703
										ENSMUSG00000027245	1.28378e-06	0.609259	huntingtin interacting protein K
										ENSMUSG00000110275	1.66309e-35	0.609164	predicted gene 5905
										ENSMUSG00000081800	7.22638e-06	0.609162	predicted gene 14200
										ENSMUSG00000062458	1.50372e-14	0.608908	predicted gene 8623
										ENSMUSG00000084284	9.48201e-12	0.608227	tumor protein translationally-controlled pseudogene 6
										ENSMUSG00000016252	6.44486e-19	0.608101	ATP synthase H+ transporting mitochondrial F1 complex epsilon subunit
										ENSMUSG00000100104	7.92686e-12	0.607641	predicted gene 5644
										ENSMUSG00000082774	0.0459164	0.607387	predicted gene 8805
										ENSMUSG00000105408	0.000860568	0.607151	predicted gene 7285
										ENSMUSG00000044330	9.47138e-08	0.606242	predicted gene 9790
										ENSMUSG00000090467	1.7143e-09	0.606034	predicted gene 4613
										ENSMUSG00000039831	0.0349325	0.605095	Rho GTPase activating protein 29
										ENSMUSG00000084113	2.47026e-11	0.604509	predicted gene 14277
										ENSMUSG00000002416	3.7573e-09	0.604198	NADH dehydrogenase (ubiquinone) 1 beta subcomplex 2
										ENSMUSG00000078201	0.0950839	0.603094	transmembrane protein 203
										ENSMUSG00000000088	2.03268e-15	0.603079	cytochrome c oxidase subunit Va
										ENSMUSG00000083914	6.3644e-16	0.602539	ribosomal protein S18 pseudogene 1
										ENSMUSG00000063816	1.49729e-13	0.602454	predicted gene 4987
										ENSMUSG00000067719	1.36587e-25	0.602386	predicted gene 10221
										ENSMUSG00000068240	8.50902e-26	0.60133	predicted gene 11808
										ENSMUSG00000034892	2.57731e-11	0.601143	ribosomal protein S29
										ENSMUSG00000094344	7.31461e-30	0.600228	predicted gene 11942
										ENSMUSG00000080006	4.8117e-06	0.598955	ribosomal protein S19 pseudogene 7
										ENSMUSG00000063316	4.21459e-18	0.598618	ribosomal protein L27
										ENSMUSG00000003226	0.000203921	0.597876	RAN binding protein 2
										ENSMUSG00000091021	0.0046866	0.597426	predicted gene 17300
										ENSMUSG00000067121	4.79191e-17	0.597401	predicted gene 7027
										ENSMUSG00000036202	0.000133102	0.595814	replication timing regulatory factor 1
										ENSMUSG00000072381	0.0896863	0.595402	predicted gene 10355
										ENSMUSG00000090119	0.0899805	0.595349	predicted gene 8185
										ENSMUSG00000081553	0.00145135	0.595193	Ccdc50 retrotransposed pseudogene
										ENSMUSG00000044894	9.60055e-12	0.594238	ubiquinol-cytochrome c reductase complex III subunit VII
										ENSMUSG00000083022	7.24398e-19	0.593414	ribosomal protein S15A pseudogene 6
										ENSMUSG00000021585	0.000114408	0.593163	calpastatin
										ENSMUSG00000066407	6.55861e-23	0.593032	predicted gene 10263
										ENSMUSG00000020925	0.0142254	0.592894	coiled-coil domain containing 43
										ENSMUSG00000083716	8.50902e-26	0.59275	predicted gene 13436
										ENSMUSG00000069125	0.0108477	0.592483	ribosomal protein S24 pseudogene 2
										ENSMUSG00000098985	1.51553e-05	0.592359	predicted gene 27219
										ENSMUSG00000111356	2.01091e-20	0.591095	ribosomal protein L32-like
										ENSMUSG00000049751	1.56477e-19	0.591085	ribosomal protein L36A-like
										ENSMUSG00000114023	3.15e-10	0.590503	predicted gene 6474
										ENSMUSG00000082456	2.11583e-11	0.590308	predicted gene 11598
										ENSMUSG00000081485	5.25332e-24	0.590124	predicted gene 12338
										ENSMUSG00000085715	0.00038471	0.590077	X (inactive)-specific transcript opposite strand
										ENSMUSG00000096173	2.67799e-14	0.589928	predicted gene 3150
										ENSMUSG00000081434	2.90836e-14	0.589834	predicted gene 14165
										ENSMUSG00000035674	1.02105e-09	0.589208	NADH dehydrogenase (ubiquinone) 1 alpha subcomplex 3
										ENSMUSG00000021270	9.26109e-17	0.58891	heat shock protein 90 alpha (cytosolic) class A member 1
										ENSMUSG00000029062	0.0171147	0.588879	cyclin-dependent kinase 11B
										ENSMUSG00000039759	0.0703294	0.587203	THAP domain containing apoptosis associated protein 3
										ENSMUSG00000066902	0.0119915	0.587061	ribosomal protein S23 pseudogene 2
										ENSMUSG00000051319	8.87322e-08	0.585905	RIKEN cDNA 1500011K16 gene
										ENSMUSG00000072940	1.61694e-28	0.58589	predicted pseudogene 10443
										ENSMUSG00000106990	0.086341	0.585426	predicted gene 42547
										ENSMUSG00000063801	0.000810251	-0.585153	adaptor-related protein complex 3 sigma 2 subunit
										ENSMUSG00000000628	0.00516914	-0.585521	hexokinase 2
										ENSMUSG00000024188	0.069998	-0.585805	Luc7-like
										ENSMUSG00000003037	7.11099e-09	-0.587369	RAB8A member RAS oncogene family
										ENSMUSG00000026254	7.58249e-06	-0.587397	eukaryotic translation initiation factor 4E member 2
										ENSMUSG00000060743	1.93908e-15	-0.587403	H3 histone family 3A
										ENSMUSG00000029916	0.000610643	-0.588088	acylglycerol kinase
										ENSMUSG00000017715	0.00117014	-0.588647	phosphatidylglycerophosphate synthase 1
										ENSMUSG00000027854	0.0032621	-0.5887	suppressor of IKBKE 1
										ENSMUSG00000034189	7.32677e-05	-0.5888	hydroxysteroid dehydrogenase like 1
										ENSMUSG00000025950	0.000849634	-0.589003	isocitrate dehydrogenase 1 (NADP+) soluble
										ENSMUSG00000025979	0.00917844	-0.589378	MOB family member 4 phocein
										ENSMUSG00000021266	0.00497242	-0.589648	tryptophanyl-tRNA synthetase
										ENSMUSG00000021037	1.97986e-10	-0.589705	AHA1 activator of heat shock protein ATPase 1
										ENSMUSG00000021036	0.0198011	-0.589875	serine palmitoyltransferase long chain base subunit 2
										ENSMUSG00000026775	4.2825e-06	-0.589968	YME1-like 1 (S. cerevisiae)
										ENSMUSG00000039428	0.0232037	-0.590085	transmembrane protein 135
										ENSMUSG00000001467	1.41051e-06	-0.59012	cytochrome P450 family 51
										ENSMUSG00000060098	0.000158459	-0.590825	protein arginine N-methyltransferase 7
										ENSMUSG00000113240	0.0712756	-0.591132	hypothetical protein
										ENSMUSG00000019916	0.000275178	-0.591435	procollagen-proline 2-oxoglutarate 4-dioxygenase (proline 4-hydroxylase) alpha 1 polypeptide
										ENSMUSG00000022110	0.000143729	-0.591491	succinate-Coenzyme A ligase ADP-forming beta subunit
										ENSMUSG00000031877	0.0671984	-0.59214	carboxylesterase 2G
										ENSMUSG00000027882	0.0016688	-0.592618	syntaxin binding protein 3
										ENSMUSG00000039768	0.0302339	-0.592683	DnaJ heat shock protein family (Hsp40) member C11
										ENSMUSG00000006024	2.39322e-17	-0.592962	N-ethylmaleimide sensitive fusion protein attachment protein alpha
										ENSMUSG00000032594	0.0490853	-0.593488	inositol hexaphosphate kinase 1
										ENSMUSG00000029840	7.6863e-14	-0.593748	myotrophin
										ENSMUSG00000068040	0.0436348	-0.59398	transmembrane 9 superfamily protein member 4
										ENSMUSG00000031960	2.0837e-06	-0.594485	alanyl-tRNA synthetase
										ENSMUSG00000019143	0.0116174	-0.595007	histidyl-tRNA synthetase 2
										ENSMUSG00000029672	0.0268426	-0.595292	family with sequence similarity 3 member C
										ENSMUSG00000022146	0.0433638	-0.595621	oncostatin M receptor
										ENSMUSG00000052833	4.26762e-06	-0.596218	SUMO1 activating enzyme subunit 1
										ENSMUSG00000022350	2.11154e-05	-0.596994	WASH complex subunit 5
										ENSMUSG00000015656	1.91378e-05	-0.597704	heat shock protein 8
										ENSMUSG00000022032	0.000685425	-0.597785	scavenger receptor class A member 5
										ENSMUSG00000050357	0.0882671	-0.598412	capping protein regulator and myosin 1 linker 2
										ENSMUSG00000016481	0.012676	-0.599132	complement component (3b/4b) receptor 1-like
										ENSMUSG00000021226	0.0217377	-0.600173	acyl-CoA thioesterase 2
										ENSMUSG00000017421	0.00383125	-0.600395	zinc finger protein 207
										ENSMUSG00000073639	9.45801e-14	-0.600541	RAB18 member RAS oncogene family
										ENSMUSG00000031979	0.000141734	-0.600802	component of oligomeric golgi complex 2
										ENSMUSG00000046711	0.0170287	-0.601044	high mobility group AT-hook 1
										ENSMUSG00000031748	0.0041807	-0.60109	guanine nucleotide binding protein alpha O
										ENSMUSG00000049477	9.62372e-05	-0.601191	predicted gene 8508
										ENSMUSG00000058587	2.35756e-07	-0.601313	tropomodulin 3
										ENSMUSG00000039684	8.75099e-05	-0.60153	predicted pseudogene 5422
										ENSMUSG00000039509	0.0161734	-0.601548	nucleoporin 133
										ENSMUSG00000004451	0.000158789	-0.601913	v-ral simian leukemia viral oncogene B
										ENSMUSG00000115730	0.0668156	-0.602116	hypothetical protein
										ENSMUSG00000022898	0.00133078	-0.602253	DSCR3 arrestin fold containing
										ENSMUSG00000024187	0.0179512	-0.602493	family with sequence similarity 234 member A
										ENSMUSG00000023980	0.0444298	-0.602704	TATA-box binding protein associated factor 8
										ENSMUSG00000020935	5.24166e-05	-0.602992	dephospho-CoA kinase domain containing
										ENSMUSG00000026455	0.00875873	-0.603235	kelch-like 12
										ENSMUSG00000019818	7.49874e-19	-0.603311	CD164 antigen
										ENSMUSG00000029550	0.00131048	-0.60352	signal peptide peptidase 3
										ENSMUSG00000024993	0.00121968	-0.603667	family with sequence similarity 45 member A
										ENSMUSG00000033356	0.00146101	-0.603694	pseudouridylate synthase 7-like
										ENSMUSG00000071035	0.00234382	-0.604224	predicted pseudogene 5499
										ENSMUSG00000027422	0.00718041	-0.60482	ribosome binding protein 1
										ENSMUSG00000002221	0.00125278	-0.604916	PAX interacting (with transcription-activation domain) protein 1
										ENSMUSG00000026577	0.0423226	-0.605258	basic leucine zipper nuclear factor 1
										ENSMUSG00000022914	0.00518515	-0.605409	bromodomain and WD repeat domain containing 1
										ENSMUSG00000025268	0.000255082	-0.60581	melanoma antigen family D 2
										ENSMUSG00000106656	0.0644606	-0.605936	predicted gene 42750
										ENSMUSG00000020189	0.013884	-0.606557	oxysterol binding protein-like 8
										ENSMUSG00000024193	0.00181713	-0.606922	PHD finger protein 1
										ENSMUSG00000028436	7.7199e-10	-0.607064	DDB1 and CUL4 associated factor 12
										ENSMUSG00000042729	7.53493e-06	-0.607331	WD repeat domain 74
										ENSMUSG00000032324	7.92609e-11	-0.607374	tetraspanin 3
										ENSMUSG00000074749	0.0896863	-0.607458	kizuna centrosomal protein
										ENSMUSG00000020936	0.00138149	-0.607677	N-myristoyltransferase 1
										ENSMUSG00000002550	0.000276923	-0.607921	uridine-cytidine kinase 1
										ENSMUSG00000026097	0.0192244	-0.608372	ORM1-like 1 (S. cerevisiae)
										ENSMUSG00000071072	3.18699e-14	-0.608385	prostaglandin E synthase 3
										ENSMUSG00000031371	0.00774675	-0.608466	HAUS augmin-like complex subunit 7
										ENSMUSG00000031453	0.00529326	-0.608838	RAS p21 protein activator 3
										ENSMUSG00000029624	0.0481281	-0.609413	pentatricopeptide repeat domain 1
										ENSMUSG00000009293	8.85248e-06	-0.609586	ubiquitin-conjugating enzyme E2G 2
										ENSMUSG00000029777	3.2037e-06	-0.609794	glycyl-tRNA synthetase
										ENSMUSG00000026922	0.0154068	-0.609825	1-acylglycerol-3-phosphate O-acyltransferase 2 (lysophosphatidic acid acyltransferase beta)
										ENSMUSG00000033809	0.000962464	-0.609916	asparagine-linked glycosylation 3 (alpha-1%2C3-mannosyltransferase)
										ENSMUSG00000036898	0.001206	-0.610114	zinc finger protein 157
										ENSMUSG00000024835	5.08943e-06	-0.610346	coronin actin binding protein 1B
										ENSMUSG00000019923	7.77689e-07	-0.610439	ZW10 interactor
										ENSMUSG00000063410	6.12899e-08	-0.61047	serine/threonine kinase 24
										ENSMUSG00000019927	2.49887e-05	-0.610571	ubiquitin-conjugating enzyme E2D 1
										ENSMUSG00000025103	2.29121e-05	-0.611093	BTB (POZ) domain containing 1
										ENSMUSG00000050900	3.82785e-05	-0.611376	predicted gene 7327
										ENSMUSG00000021701	1.24243e-05	-0.611393	polo like kinase 2
										ENSMUSG00000023988	2.38409e-05	-0.611494	bystin-like
										ENSMUSG00000064061	0.0334654	-0.611676	DAZ interacting protein 3 zinc finger
										ENSMUSG00000049969	0.0214332	-0.612171	pleckstrin homology domain containing family F (with FYVE domain) member 2
										ENSMUSG00000022403	7.57593e-15	-0.61285	suppression of tumorigenicity 13
										ENSMUSG00000085666	0.000150422	-0.613157	predicted pseudogene 9855
										ENSMUSG00000051557	0.00232771	-0.613205	pseudouridylate synthase-like 1
										ENSMUSG00000058709	0.000577015	-0.613231	egl-9 family hypoxia-inducible factor 2
										ENSMUSG00000083477	1.8481e-08	-0.613238	predicted pseudogene 5555
										ENSMUSG00000028293	1.17787e-07	-0.613817	solute carrier family 35 (CMP-sialic acid transporter) member 1
										ENSMUSG00000022617	0.001169	-0.614404	choline kinase beta
										ENSMUSG00000024151	0.000102626	-0.614735	mutS homolog 2
										ENSMUSG00000016534	1.20317e-11	-0.614822	lysosomal-associated membrane protein 2
										ENSMUSG00000042396	0.000389195	-0.61483	RNA binding motif protein 7
										ENSMUSG00000095596	0.0513152	-0.61488	predicted gene 24303
										ENSMUSG00000020241	5.8598e-06	-0.615391	collagen type VI alpha 2
										ENSMUSG00000032285	0.0517856	-0.615507	DnaJ heat shock protein family (Hsp40) member A4
										ENSMUSG00000033713	0.0183155	-0.6156	forkhead box N3
										ENSMUSG00000009905	0.00157948	-0.615707	3-ketodihydrosphingosine reductase
										ENSMUSG00000031432	9.30777e-05	-0.615857	phosphoribosyl pyrophosphate synthetase 1
										ENSMUSG00000024045	0.00433609	-0.616021	A kinase (PRKA) anchor protein 8
										ENSMUSG00000017999	1.83194e-06	-0.616223	DEAD (Asp-Glu-Ala-Asp) box polypeptide 27
										ENSMUSG00000025875	0.00377507	-0.616318	tetraspanin 17
										ENSMUSG00000041577	1.43279e-05	-0.616687	proline arginine-rich end leucine-rich repeat
										ENSMUSG00000054648	0.00098497	-0.617443	zinc finger protein 869
										ENSMUSG00000004929	0.000100466	-0.617696	thimet oligopeptidase 1
										ENSMUSG00000033068	0.0645103	-0.617728	ectonucleoside triphosphate diphosphohydrolase 6
										ENSMUSG00000041716	0.000528931	-0.617909	predicted gene 20604
										ENSMUSG00000026404	0.0187357	-0.618242	DEAD (Asp-Glu-Ala-Asp) box polypeptide 59
										ENSMUSG00000009535	2.03788e-05	-0.618247	RNA (guanine-7-) methyltransferase
										ENSMUSG00000005683	6.89956e-13	-0.618314	citrate synthase
										ENSMUSG00000013160	2.66079e-07	-0.61847	ATPase H+ transporting lysosomal V0 subunit D1
										ENSMUSG00000029470	0.090827	-0.618482	purinergic receptor P2X ligand-gated ion channel 4
										ENSMUSG00000006299	1.62375e-10	-0.618636	angio-associated migratory protein
										ENSMUSG00000028709	0.0572685	-0.619042	MOB kinase activator 3C
										ENSMUSG00000079562	2.11005e-10	-0.619332	macrophage erythroblast attacher
										ENSMUSG00000031485	0.0301724	-0.619635	pyridoxal phosphate binding protein
										ENSMUSG00000015714	2.69319e-07	-0.619662	ceramide synthase 2
										ENSMUSG00000014867	4.65462e-12	-0.619769	surfeit gene 4
										ENSMUSG00000043323	0.081206	-0.62008	fibrosin-like 1
										ENSMUSG00000112627	0.00148257	-0.620096	RIKEN cDNA 4933412E12 gene
										ENSMUSG00000020973	0.0715956	-0.620319	dynein axonemal assembly factor 2
										ENSMUSG00000002845	0.0810215	-0.620875	transmembrane protein 39a
										ENSMUSG00000066441	0.0527904	-0.621258	retinol dehydrogenase 11
										ENSMUSG00000031774	0.000170793	-0.621483	family with sequence similarity 192 member A
										ENSMUSG00000004937	0.001113	-0.621489	small glutamine-rich tetratricopeptide repeat (TPR)-containing alpha
										ENSMUSG00000021936	0.0154176	-0.622063	mitogen-activated protein kinase 8
										ENSMUSG00000082107	0.00261449	-0.622372	predicted gene 16216
										ENSMUSG00000034158	8.21417e-12	-0.62294	leucine rich repeat containing 58
										ENSMUSG00000038417	0.00800732	-0.623295	FIG4 phosphoinositide 5-phosphatase
										ENSMUSG00000001281	0.0135912	-0.62346	integrin beta 7
										ENSMUSG00000025817	0.00699015	-0.62488	nudix (nucleoside diphosphate linked moiety X)-type motif 5
										ENSMUSG00000002326	0.000122117	-0.62509	guanosine monophosphate reductase 2
										ENSMUSG00000029208	0.0128612	-0.625756	GUF1 homolog GTPase
										ENSMUSG00000028693	0.0559315	-0.626063	nuclear autoantigenic sperm protein (histone-binding)
										ENSMUSG00000097715	0.000329258	-0.626088	G protein-coupled receptor 137B pseudogene
										ENSMUSG00000038365	0.0762789	-0.626238	F-box protein 25
										ENSMUSG00000021186	0.00054447	-0.626431	fibulin 5
										ENSMUSG00000029171	0.00228833	-0.62651	phosphoglucomutase 1
										ENSMUSG00000039753	0.00369826	-0.626588	F-box and leucine-rich repeat protein 5
										ENSMUSG00000031700	0.00379866	-0.626812	glutamic pyruvate transaminase (alanine aminotransferase) 2
										ENSMUSG00000058258	0.00252317	-0.627403	isopentenyl-diphosphate delta isomerase
										ENSMUSG00000029714	0.0381012	-0.627499	GRB10 interacting GYF protein 1
										ENSMUSG00000110867	0.086279	-0.62792	predicted gene 7368
										ENSMUSG00000028664	0.0700367	-0.628263	Eph receptor B2
										ENSMUSG00000039828	0.00715423	-0.628291	WD repeat domain 70
										ENSMUSG00000058558	1.14766e-06	-0.62874	ribosomal protein L5
										ENSMUSG00000021629	0.000653318	-0.62915	solute carrier family 30 (zinc transporter) member 5
										ENSMUSG00000105081	0.091652	-0.629156	predicted gene 43110
										ENSMUSG00000027006	8.90257e-07	-0.629317	DnaJ heat shock protein family (Hsp40) member C10
										ENSMUSG00000029428	0.0825423	-0.62945	syntaxin 2
										ENSMUSG00000024213	7.91893e-09	-0.629915	nudix (nucleotide diphosphate linked moiety X)-type motif 3
										ENSMUSG00000028673	3.60058e-06	-0.629951	fucosidase alpha-L- 1 tissue
										ENSMUSG00000017747	0.0533786	-0.630044	GH3 domain containing
										ENSMUSG00000020375	0.00808575	-0.630352	RUN and FYVE domain containing 1
										ENSMUSG00000044148	2.50506e-09	-0.631977	RIKEN cDNA 1810030O07 gene
										ENSMUSG00000022905	9.74215e-07	-0.632586	karyopherin (importin) alpha 1
										ENSMUSG00000033960	0.00148257	-0.632736	junctional cadherin 5 associated
										ENSMUSG00000097000	0.0139	-0.632818	predicted gene 17435
										ENSMUSG00000030095	2.29884e-08	-0.63294	transmembrane protein 43
										ENSMUSG00000022474	0.000157252	-0.634636	phosphomannomutase 1
										ENSMUSG00000034748	0.0381285	-0.63471	sirtuin 6
										ENSMUSG00000022843	0.0467641	-0.634859	chloride channel voltage-sensitive 2
										ENSMUSG00000029126	0.0987015	-0.63486	neuron specific gene family member 1
										ENSMUSG00000016018	0.01308	-0.635278	superkiller viralicidic activity 2-like 2 (S. cerevisiae)
										ENSMUSG00000029073	0.0132537	-0.635612	ceramide-1-phosphate transfer protein
										ENSMUSG00000015994	7.4105e-11	-0.635881	farnesyltransferase CAAX box alpha
										ENSMUSG00000025816	0.000816807	-0.636355	Sec61 alpha subunit 2 (S. cerevisiae)
										ENSMUSG00000003402	3.04847e-05	-0.636813	protein kinase C substrate 80K-H
										ENSMUSG00000027775	1.54125e-07	-0.637589	major facilitator superfamily domain containing 1
										ENSMUSG00000067017	1.39822e-09	-0.638004	predicted gene 3608
										ENSMUSG00000018143	0.0257372	-0.638177	v-maf musculoaponeurotic fibrosarcoma oncogene family protein K (avian)
										ENSMUSG00000106181	5.82755e-05	-0.638347	predicted gene 9523
										ENSMUSG00000026343	0.000352552	-0.638395	G protein-coupled receptor 39
										ENSMUSG00000089648	0.00275539	-0.638787	predicted pseudogene 15790
										ENSMUSG00000025968	0.0147223	-0.639652	NADH dehydrogenase (ubiquinone) Fe-S protein 1
										ENSMUSG00000002105	0.000608135	-0.639756	solute carrier family 39 (metal ion transporter) member 13
										ENSMUSG00000027300	0.0577893	-0.639827	U box domain containing 5
										ENSMUSG00000005470	0.0431574	-0.639833	anti-silencing function 1B histone chaperone
										ENSMUSG00000037993	0.021064	-0.640325	DEAH (Asp-Glu-Ala-His) box polypeptide 38
										ENSMUSG00000025417	3.7845e-05	-0.640426	phosphatidylinositol-5-phosphate 4-kinase type II gamma
										ENSMUSG00000038604	1.8367e-06	-0.640452	RHO family interacting cell polarization regulator 1
										ENSMUSG00000019877	4.16881e-15	-0.640565	serine incorporator 1
										ENSMUSG00000026956	5.49841e-05	-0.640651	UDP-N-acteylglucosamine pyrophosphorylase 1-like 1
										ENSMUSG00000020541	0.0414241	-0.640652	target of myb1-like 1 (chicken)
										ENSMUSG00000005469	1.65894e-08	-0.642255	protein kinase cAMP dependent catalytic alpha
										ENSMUSG00000025609	1.23208e-08	-0.642574	muskelin 1 intracellular mediator containing kelch motifs
										ENSMUSG00000004567	0.0349325	-0.642618	mucolipin 1
										ENSMUSG00000018425	0.0199744	-0.642907	DEAH (Asp-Glu-Ala-His) box polypeptide 40
										ENSMUSG00000034826	0.00319175	-0.643239	nucleoporin 54
										ENSMUSG00000027198	7.74947e-08	-0.643245	exostoses (multiple) 2
										ENSMUSG00000025792	0.00544581	-0.643442	solute carrier family 25 (mitochondrial carrier dicarboxylate transporter) member 10
										ENSMUSG00000022848	1.92832e-06	-0.643675	disrupted in renal carcinoma 2 (human)
										ENSMUSG00000030315	0.00166073	-0.643686	vestigial like family member 4
										ENSMUSG00000023827	0.0125749	-0.643707	1-acylglycerol-3-phosphate O-acyltransferase 4 (lysophosphatidic acid acyltransferase delta)
										ENSMUSG00000071253	0.0272425	-0.643825	solute carrier family 25 (mitochondrial carrier Graves disease autoantigen) member 16
										ENSMUSG00000024588	4.39096e-08	-0.644292	ferrochelatase
										ENSMUSG00000031796	0.00453369	-0.644717	cilia and flagella associated protein 20
										ENSMUSG00000024507	2.99412e-06	-0.645123	hydroxysteroid (17-beta) dehydrogenase 4
										ENSMUSG00000032123	0.00143332	-0.645606	dolichyl-phosphate (UDP-N-acetylglucosamine) acetylglucosaminephosphotransferase 1 (GlcNAc-1-P transferase)
										ENSMUSG00000044030	0.0289056	-0.645865	interferon regulatory factor 2 binding protein 1
										ENSMUSG00000022711	0.00121452	-0.64604	phosphomannomutase 2
										ENSMUSG00000022673	0.0133752	-0.646411	minichromosome maintenance complex component 4
										ENSMUSG00000024122	0.00435144	-0.646955	3-phosphoinositide dependent protein kinase 1
										ENSMUSG00000063524	1.02514e-07	-0.647801	enolase 1 alpha non-neuron
										ENSMUSG00000058254	0.0662309	-0.647989	tetraspanin 7
										ENSMUSG00000064289	0.0913866	-0.648225	TRAF family member-associated Nf-kappa B activator
										ENSMUSG00000038619	0.00516944	-0.648594	endosulfine alpha
										ENSMUSG00000027176	0.059513	-0.648958	cleavage stimulation factor 3' pre-RNA subunit 3
										ENSMUSG00000020664	2.66882e-08	-0.649857	dihydrolipoamide dehydrogenase
										ENSMUSG00000029364	5.11078e-12	-0.650199	WD repeat and SOCS box-containing 2
										ENSMUSG00000026095	0.000733011	-0.650727	asparagine synthetase domain containing 1
										ENSMUSG00000025871	3.57982e-07	-0.651158	RIKEN cDNA 4833439L19 gene
										ENSMUSG00000048832	0.000822366	-0.651468	vacuolar protein sorting 37C
										ENSMUSG00000002608	0.000599999	-0.651512	coiled-coil domain containing 97
										ENSMUSG00000024664	8.01923e-07	-0.65182	fatty acid desaturase 3
										ENSMUSG00000024442	0.0929158	-0.651957	RIKEN cDNA 0610009O20 gene
										ENSMUSG00000040591	0.00746232	-0.652089	RIKEN cDNA 1110051M20 gene
										ENSMUSG00000003528	8.3983e-09	-0.652299	solute carrier family 25 (mitochondrial carrier citrate transporter) member 1
										ENSMUSG00000052752	0.00778043	-0.652777	TNF receptor-associated factor 7
										ENSMUSG00000036672	0.014757	-0.653007	centromere protein T
										ENSMUSG00000045302	0.0328494	-0.653332	prolactin regulatory element binding
										ENSMUSG00000027879	0.00180134	-0.653849	SEC22 homolog B vesicle trafficking protein
										ENSMUSG00000029998	0.000661982	-0.654155	prenylcysteine oxidase 1
										ENSMUSG00000056820	2.23212e-09	-0.654195	translin-associated factor X
										ENSMUSG00000018433	0.000109393	-0.654199	nucleolar protein 11
										ENSMUSG00000031935	0.0282484	-0.654277	mediator complex subunit 17
										ENSMUSG00000061887	0.000583876	-0.654986	single-stranded DNA binding protein 3
										ENSMUSG00000026618	0.00465337	-0.656167	isoleucine-tRNA synthetase 2 mitochondrial
										ENSMUSG00000048027	1.09545e-05	-0.656442	repulsive guidance molecule family member B
										ENSMUSG00000036352	0.00090225	-0.656713	ubiquitin associated domain containing 1
										ENSMUSG00000025580	1.27796e-18	-0.656845	eukaryotic translation initiation factor 4A3
										ENSMUSG00000026349	0.0124899	-0.656881	cyclin T2
										ENSMUSG00000031299	4.82994e-12	-0.65784	pyruvate dehydrogenase E1 alpha 1
										ENSMUSG00000018736	5.73274e-07	-0.65835	nudE neurodevelopment protein 1 like 1
										ENSMUSG00000024640	4.20681e-06	-0.658447	phosphoserine aminotransferase 1
										ENSMUSG00000100801	2.11497e-26	-0.658716	predicted gene 15459
										ENSMUSG00000078151	2.69612e-05	-0.658818	predicted pseudogene 12226
										ENSMUSG00000019297	2.25122e-05	-0.658932	NOP9 nucleolar protein
										ENSMUSG00000036023	0.0614265	-0.658995	poly (ADP-ribose) polymerase family member 2
										ENSMUSG00000085396	0.0565654	-0.659033	functional intergenic repeating RNA element
										ENSMUSG00000003623	0.0256177	-0.659359	carnitine O-octanoyltransferase
										ENSMUSG00000008090	0.0129674	-0.659398	fibroblast growth factor receptor-like 1
										ENSMUSG00000111613	0.0588575	-0.659632	predicted gene 4977
										ENSMUSG00000020482	0.00709618	-0.65974	coiled-coil domain containing 117
										ENSMUSG00000023044	0.000281466	-0.660045	cysteine sulfinic acid decarboxylase
										ENSMUSG00000042506	2.44222e-09	-0.660052	ubiquitin specific peptidase 22
										ENSMUSG00000096696	0.0198491	-0.660422	zinc finger protein 960
										ENSMUSG00000066595	0.0362253	-0.6606	feline leukemia virus subgroup C cellular receptor 1
										ENSMUSG00000018171	1.47093e-08	-0.660667	vacuole membrane protein 1
										ENSMUSG00000054309	1.12484e-06	-0.66087	cleavage and polyadenylation specificity factor 3
										ENSMUSG00000028540	0.0603255	-0.661178	DPH2 homolog
										ENSMUSG00000024855	0.00159877	-0.661208	phosphofurin acidic cluster sorting protein 1
										ENSMUSG00000022351	3.34029e-10	-0.661298	squalene epoxidase
										ENSMUSG00000074030	8.84343e-05	-0.661494	exocyst complex component 8
										ENSMUSG00000025823	2.77853e-08	-0.662152	protein disulfide isomerase associated 4
										ENSMUSG00000037049	0.000493722	-0.662314	sphingomyelin phosphodiesterase 1 acid lysosomal
										ENSMUSG00000053600	0.0276432	-0.662341	zinc finger protein 472
										ENSMUSG00000037957	0.00495397	-0.662422	WD repeat domain 20
										ENSMUSG00000024052	2.51716e-05	-0.662963	lipin 2
										ENSMUSG00000031227	0.0117483	-0.663548	melanoma antigen family E 1
										ENSMUSG00000027859	0.00539528	-0.663573	nerve growth factor
										ENSMUSG00000083367	1.02246e-11	-0.66362	predicted gene 8806
										ENSMUSG00000073889	0.0249209	-0.663694	interleukin 11 receptor alpha chain 1
										ENSMUSG00000039988	3.22171e-06	-0.66373	ankyrin repeat domain 13c
										ENSMUSG00000022849	0.0357142	-0.664309	Hspb associated protein 1
										ENSMUSG00000031985	0.00610803	-0.66481	glyceronephosphate O-acyltransferase
										ENSMUSG00000020376	0.0860833	-0.665131	ring finger protein 130
										ENSMUSG00000081544	0.000318857	-0.666344	predicted gene 13077
										ENSMUSG00000040423	9.92778e-05	-0.666873	RING CCCH (C3H) domains 1
										ENSMUSG00000017286	0.00103167	-0.667142	glyoxalase domain containing 4
										ENSMUSG00000044629	0.0404197	-0.667267	cannabinoid receptor interacting protein 1
										ENSMUSG00000009291	4.99817e-15	-0.667562	pituitary tumor-transforming 1 interacting protein
										ENSMUSG00000090523	0.0112051	-0.668621	glycophorin C
										ENSMUSG00000021615	0.000528949	-0.668766	X-ray repair complementing defective repair in Chinese hamster cells 4
										ENSMUSG00000032612	0.0907758	-0.669137	ubiquitin specific peptidase 4 (proto-oncogene)
										ENSMUSG00000078249	2.82434e-14	-0.669476	high mobility group AT-hook 1B
										ENSMUSG00000028104	0.0498226	-0.670016	polymerase (RNA) III (DNA directed) polypeptide G like
										ENSMUSG00000032475	0.000671353	-0.670896	non-catalytic region of tyrosine kinase adaptor protein 1
										ENSMUSG00000052763	0.00200082	-0.671105	Zinc finger protein 212
										ENSMUSG00000041168	2.99816e-06	-0.671168	lon peptidase 1 mitochondrial
										ENSMUSG00000019977	0.000149878	-0.671234	Hbs1-like (S. cerevisiae)
										ENSMUSG00000028136	0.0292043	-0.67139	sorting nexin family member 27
										ENSMUSG00000031007	2.16499e-10	-0.671541	ATPase H+ transporting lysosomal accessory protein 2
										ENSMUSG00000062210	0.00381258	-0.672021	tumor necrosis factor alpha-induced protein 8
										ENSMUSG00000031016	0.00250591	-0.672472	WEE 1 homolog 1 (S. pombe)
										ENSMUSG00000024006	7.37128e-05	-0.672847	serine/threonine kinase 38
										ENSMUSG00000040010	1.48646e-08	-0.673161	solute carrier family 7 (cationic amino acid transporter y+ system) member 5
										ENSMUSG00000031119	0.00300791	-0.673195	glypican 4
										ENSMUSG00000039202	0.0351704	-0.673653	abhydrolase domain containing 2
										ENSMUSG00000040725	0.0548431	-0.673706	heterogeneous nuclear ribonucleoprotein U-like 1
										ENSMUSG00000022074	0.000916069	-0.673719	tumor necrosis factor receptor superfamily member 10b
										ENSMUSG00000033629	1.05673e-07	-0.673742	3-hydroxyacyl-CoA dehydratase 3
										ENSMUSG00000062116	0.000223313	-0.67438	zinc finger protein 954
										ENSMUSG00000020993	0.000100399	-0.674888	trafficking protein particle complex 6B
										ENSMUSG00000030256	0.000706715	-0.675015	basic helix-loop-helix family member e41
										ENSMUSG00000042535	0.00499894	-0.675169	GTP binding protein 1
										ENSMUSG00000025935	7.32743e-09	-0.676061	translocating chain-associating membrane protein 1
										ENSMUSG00000028869	4.7401e-06	-0.676638	guanine nucleotide binding protein-like 2 (nucleolar)
										ENSMUSG00000061838	0.000327629	-0.676779	succinate-Coenzyme A ligase GDP-forming beta subunit
										ENSMUSG00000026766	0.010785	-0.677636	methylmalonic aciduria (cobalamin deficiency) cblD type with homocystinuria
										ENSMUSG00000020385	0.0945061	-0.677724	CDC like kinase 4
										ENSMUSG00000043866	1.27795e-08	-0.677904	TATA-box binding protein associated factor 10
										ENSMUSG00000030316	0.0434692	-0.678233	TAM41 mitochondrial translocator assembly and maintenance homolog
										ENSMUSG00000022285	2.63173e-20	-0.67841	tyrosine 3-monooxygenase/tryptophan 5-monooxygenase activation protein zeta polypeptide
										ENSMUSG00000019868	6.77522e-09	-0.678678	vesicle (multivesicular body) trafficking 1
										ENSMUSG00000023942	8.96085e-09	-0.67982	solute carrier family 29 (nucleoside transporters) member 1
										ENSMUSG00000066357	7.51983e-05	-0.680374	WD repeat domain 6
										ENSMUSG00000019777	6.63605e-10	-0.680825	histone deacetylase 2
										ENSMUSG00000028434	0.0108238	-0.680826	erythrocyte membrane protein band 4.1 like 4b
										ENSMUSG00000097530	3.56471e-13	-0.680905	KAT8 regulatory NSL complex subunit 2 pseudogene
										ENSMUSG00000029313	0.0826991	-0.681408	AF4/FMR2 family member 1
										ENSMUSG00000060073	4.66994e-06	-0.681511	proteasome (prosome macropain) subunit alpha type 3
										ENSMUSG00000027797	2.36567e-06	-0.681998	doublecortin-like kinase 1
										ENSMUSG00000037075	0.000995455	-0.682112	ring finger protein 139
										ENSMUSG00000001555	1.92942e-11	-0.682145	FK506 binding protein 10
										ENSMUSG00000044757	2.61647e-12	-0.682866	predicted gene 6430
										ENSMUSG00000032119	5.63094e-05	-0.682928	histone H4 transcription factor
										ENSMUSG00000020520	0.0589137	-0.683035	polypeptide N-acetylgalactosaminyltransferase 10
										ENSMUSG00000027865	0.0113174	-0.683331	ganglioside-induced differentiation-associated-protein 2
										ENSMUSG00000073423	0.00432317	-0.685336	zinc finger protein 414
										ENSMUSG00000001418	1.6211e-07	-0.685503	glycosylated lysosomal membrane protein
										ENSMUSG00000076448	0.0387004	-0.686332	microRNA 763
										ENSMUSG00000005981	3.36898e-06	-0.687284	TNF receptor-associated protein 1
										ENSMUSG00000007458	0.0459536	-0.68741	mannose-6-phosphate receptor cation dependent
										ENSMUSG00000022498	7.60291e-07	-0.687946	thioredoxin domain containing 11
										ENSMUSG00000030105	2.50464e-12	-0.688243	ADP-ribosylation factor-like 8B
										ENSMUSG00000014905	8.93415e-06	-0.688259	DnaJ heat shock protein family (Hsp40) member B9
										ENSMUSG00000031791	0.00221004	-0.688594	transmembrane protein 38A
										ENSMUSG00000023027	8.15739e-10	-0.689522	activating transcription factor 1
										ENSMUSG00000001750	0.0351361	-0.689524	T cell immune regulator 1 ATPase H+ transporting lysosomal V0 protein A3
										ENSMUSG00000031696	3.83483e-10	-0.690209	VPS35 retromer complex component
										ENSMUSG00000039849	0.000547893	-0.690371	PDX1 C-terminal inhibiting factor 1
										ENSMUSG00000003200	8.0131e-10	-0.690384	SH3-domain GRB2-like 1
										ENSMUSG00000026245	0.0249344	-0.69058	phenylalanyl-tRNA synthetase beta subunit
										ENSMUSG00000011884	5.39725e-08	-0.690753	glycolipid transfer protein
										ENSMUSG00000042082	0.0543306	-0.690915	arylsulfatase B
										ENSMUSG00000026603	3.39662e-07	-0.690941	SET and MYND domain containing 2
										ENSMUSG00000028646	0.00243645	-0.692218	Ras-related GTP binding C
										ENSMUSG00000093880	0.0654333	-0.692617	transmembrane protein 181C pseudogene
										ENSMUSG00000031537	0.0837362	-0.693413	inhibitor of kappaB kinase beta
										ENSMUSG00000030084	0.000409688	-0.693941	plexin A1
										ENSMUSG00000052395	0.055187	-0.694557	RFT1 homolog
										ENSMUSG00000044864	0.0460711	-0.694893	ankyrin repeat domain 50
										ENSMUSG00000096647	3.63964e-06	-0.695418	predicted gene 6223
										ENSMUSG00000091780	1.8942e-07	-0.696594	SCO2 cytochrome c oxidase assembly protein
										ENSMUSG00000018974	0.0389635	-0.696759	squamous cell carcinoma antigen recognized by T cells 3
										ENSMUSG00000021891	0.000913157	-0.697534	methyltransferase like 6
										ENSMUSG00000022967	0.0210915	-0.697807	interferon (alpha and beta) receptor 1
										ENSMUSG00000082585	7.548e-08	-0.697938	predicted gene 15387
										ENSMUSG00000058135	8.52164e-07	-0.698408	glutathione S-transferase mu 1
										ENSMUSG00000021868	0.0929158	-0.69841	peptidylprolyl isomerase F (cyclophilin F)
										ENSMUSG00000024165	0.000106647	-0.69938	Jupiter microtubule associated homolog 2
										ENSMUSG00000028914	1.50107e-05	-0.699787	caspase 9
										ENSMUSG00000030826	0.0363684	-0.700573	branched chain aminotransferase 2 mitochondrial
										ENSMUSG00000052369	2.34963e-07	-0.70088	transmembrane protein 106C
										ENSMUSG00000000058	1.31431e-05	-0.701507	caveolin 2
										ENSMUSG00000064343	6.43132e-11	-0.701948	mitochondrially encoded tRNA glutamine
										ENSMUSG00000002129	6.17725e-05	-0.702023	splicing factor 3a subunit 1
										ENSMUSG00000023495	1.4672e-09	-0.703016	poly(rC) binding protein 4
										ENSMUSG00000036748	0.000160699	-0.70321	CUE domain containing 2
										ENSMUSG00000025384	0.0713248	-0.703409	Fanconi anemia core complex associated protein 100
										ENSMUSG00000057236	6.21331e-21	-0.703461	retinoblastoma binding protein 4 chromatin remodeling factor
										ENSMUSG00000082575	0.0372228	-0.704425	predicted gene 13050
										ENSMUSG00000031792	9.2091e-06	-0.70449	U6 snRNA biogenesis 1
										ENSMUSG00000068205	0.0792486	-0.705102	MACRO domain containing 2
										ENSMUSG00000001783	4.40726e-10	-0.705601	RNA 2'%2C3'-cyclic phosphate and 5'-OH ligase
										ENSMUSG00000022037	0.0527592	-0.706765	clusterin
										ENSMUSG00000030623	0.0391135	-0.70708	protease serine 23 opposite strand
										ENSMUSG00000022043	4.75102e-08	-0.707457	tripartite motif-containing 35
										ENSMUSG00000007603	2.76742e-05	-0.707544	dihydrouridine synthase 3-like (S. cerevisiae)
										ENSMUSG00000028854	0.0900174	-0.707646	solute carrier family 9 (sodium/hydrogen exchanger) member 1
										ENSMUSG00000032513	0.0156551	-0.707662	golgi reassembly stacking protein 1
										ENSMUSG00000070372	2.3379e-13	-0.708595	capping protein (actin filament) muscle Z-line alpha 1
										ENSMUSG00000032860	0.00041827	-0.709049	purinergic receptor P2Y G-protein coupled 2
										ENSMUSG00000043192	8.6902e-11	-0.709118	predicted gene 1840
										ENSMUSG00000031266	0.0137486	-0.709241	galactosidase alpha
										ENSMUSG00000027341	0.0673515	-0.711069	transmembrane protein 230
										ENSMUSG00000050550	9.42104e-06	-0.711139	predicted gene 11868
										ENSMUSG00000025246	4.82698e-06	-0.711228	transducin (beta)-like 1 X-linked
										ENSMUSG00000000693	1.21713e-06	-0.71128	lysyl oxidase-like 3
										ENSMUSG00000109865	2.43442e-05	-0.711452	heat shock protein 14
										ENSMUSG00000006021	0.000375622	-0.711579	kaptin
										ENSMUSG00000027774	0.00542003	-0.711664	G elongation factor mitochondrial 1
										ENSMUSG00000059897	2.55529e-05	-0.712418	zinc finger protein 930
										ENSMUSG00000021428	0.0787433	-0.712497	RIO kinase 1 (yeast)
										ENSMUSG00000006273	1.3255e-10	-0.712835	ATPase H+ transporting lysosomal V1 subunit B2
										ENSMUSG00000032590	0.00248977	-0.712881	acylpeptide hydrolase
										ENSMUSG00000096981	0.0350708	-0.713143	predicted gene 16845
										ENSMUSG00000027534	0.0385992	-0.713393	sorting nexin 16
										ENSMUSG00000021054	0.000109747	-0.713649	sphingosine-1-phosphate phosphatase 1
										ENSMUSG00000031673	0.041796	-0.713701	cadherin 11
										ENSMUSG00000028494	3.7611e-08	-0.714268	perilipin 2
										ENSMUSG00000078652	4.40312e-09	-0.714457	proteaseome (prosome macropain) activator subunit 3 (PA28 gamma Ki)
										ENSMUSG00000028923	0.00232146	-0.715071	NECAP endocytosis associated 2
										ENSMUSG00000074220	0.0242418	-0.715243	zinc finger protein 382
										ENSMUSG00000053293	4.66345e-06	-0.716221	nuclear pore membrane protein 121
										ENSMUSG00000031753	2.21423e-05	-0.716436	component of oligomeric golgi complex 4
										ENSMUSG00000030303	0.0186859	-0.717352	fatty acyl CoA reductase 2
										ENSMUSG00000010025	0.0436971	-0.717761	aldehyde dehydrogenase family 3 subfamily A2
										ENSMUSG00000027551	7.54629e-05	-0.71854	zinc finger protein 64
										ENSMUSG00000002981	4.70699e-06	-0.718811	cleft lip and palate associated transmembrane protein 1
										ENSMUSG00000020132	3.36706e-11	-0.719592	RAB21 member RAS oncogene family
										ENSMUSG00000074896	0.0176941	-0.719762	interferon-induced protein with tetratricopeptide repeats 3
										ENSMUSG00000023010	6.16461e-27	-0.719896	transmembrane BAX inhibitor motif containing 6
										ENSMUSG00000025651	5.45662e-06	-0.720958	ubiquinol-cytochrome c reductase core protein 1
										ENSMUSG00000035107	5.96593e-06	-0.720987	discoidin CUB and LCCL domain containing 2
										ENSMUSG00000044350	0.0990451	-0.7215	laccase (multicopper oxidoreductase) domain containing 1
										ENSMUSG00000022560	0.000887998	-0.721864	solute carrier protein 52 member 2
										ENSMUSG00000009575	3.16714e-05	-0.722992	chromobox 5
										ENSMUSG00000005566	1.0404e-13	-0.723069	tripartite motif-containing 28
										ENSMUSG00000020457	2.03824e-10	-0.72312	developmentally regulated GTP binding protein 1
										ENSMUSG00000013415	2.67022e-09	-0.723808	insulin-like growth factor 2 mRNA binding protein 1
										ENSMUSG00000052488	0.0432566	-0.724059	calcium homeostasis endoplasmic reticulum protein
										ENSMUSG00000092274	0.0751917	-0.72419	nuclear paraspeckle assembly transcript 1 (non-protein coding)
										ENSMUSG00000032806	0.0554438	-0.725422	solute carrier family 10 (sodium/bile acid cotransporter family) member 3
										ENSMUSG00000028618	3.01865e-19	-0.725935	transmembrane protein 59
										ENSMUSG00000028657	0.0341058	-0.726804	palmitoyl-protein thioesterase 1
										ENSMUSG00000001473	6.95605e-08	-0.726878	tubulin beta 6 class V
										ENSMUSG00000089911	1.07754e-07	-0.728015	major facilitator superfamily domain containing 14A
										ENSMUSG00000032966	7.47113e-15	-0.728242	FK506 binding protein 1a
										ENSMUSG00000032705	0.000830765	-0.728442	exonuclease 3'-5' domain containing 2
										ENSMUSG00000015095	0.000161708	-0.728753	F-box and WD-40 domain protein 5
										ENSMUSG00000066551	1.2203e-08	-0.729794	high mobility group box 1
										ENSMUSG00000021811	0.0102207	-0.729874	DnaJ heat shock protein family (Hsp40) member C9
										ENSMUSG00000013275	0.0174437	-0.729956	solute carrier family 41 member 1
										ENSMUSG00000031246	2.25065e-10	-0.730427	SH3-binding domain glutamic acid-rich protein like
										ENSMUSG00000014956	2.05187e-06	-0.730452	protein phosphatase 1 catalytic subunit beta isoform
										ENSMUSG00000054342	0.00173499	-0.73123	potassium intermediate/small conductance calcium-activated channel subfamily N member 4
										ENSMUSG00000006058	0.000342494	-0.731469	SNF8 ESCRT-II complex subunit homolog (S. cerevisiae)
										ENSMUSG00000042694	0.0253154	-0.731567	STN1 CST complex subunit
										ENSMUSG00000022120	0.0028264	-0.731767	ring finger protein 219
										ENSMUSG00000039703	0.000120973	-0.73195	NPL4 homolog ubiquitin recognition factor
										ENSMUSG00000022680	0.0010856	-0.732124	pyridoxal-dependent decarboxylase domain containing 1
										ENSMUSG00000022771	0.00443232	-0.732826	peptidylprolyl isomerase (cyclophilin)-like 2
										ENSMUSG00000047712	0.073804	-0.732881	uronyl-2-sulfotransferase
										ENSMUSG00000063684	6.81094e-06	-0.73302	predicted gene 13910
										ENSMUSG00000005514	9.2091e-06	-0.733027	P450 (cytochrome) oxidoreductase
										ENSMUSG00000028850	0.0121259	-0.733448	G patch domain containing 3
										ENSMUSG00000033323	0.00030653	-0.733458	CTD (carboxy-terminal domain RNA polymerase II polypeptide A) phosphatase subunit 1
										ENSMUSG00000020537	1.81279e-09	-0.733781	developmentally regulated GTP binding protein 2
										ENSMUSG00000001119	2.79643e-12	-0.733828	collagen type VI alpha 1
										ENSMUSG00000001785	1.27684e-10	-0.733997	PWP1 homolog endonuclein
										ENSMUSG00000033417	0.00814918	-0.734211	CDK2 associated cullin domain 1
										ENSMUSG00000020078	1.37059e-07	-0.734417	VPS26 retromer complex component A
										ENSMUSG00000034343	0.0582968	-0.735738	ubiquitin-conjugating enzyme E2F (putative)
										ENSMUSG00000032571	0.0523754	-0.736682	phosphoinositide-3-kinase regulatory subunit 4
										ENSMUSG00000024589	0.0465421	-0.737145	neural precursor cell expressed developmentally down-regulated gene 4-like
										ENSMUSG00000017221	3.22636e-14	-0.737456	proteasome (prosome macropain) 26S subunit non-ATPase 3
										ENSMUSG00000045822	0.0966267	-0.739068	zinc finger SWIM-type containing 3
										ENSMUSG00000020349	1.40605e-22	-0.739276	protein phosphatase 2 (formerly 2A) catalytic subunit alpha isoform
										ENSMUSG00000038416	1.26783e-11	-0.73961	CDC16 cell division cycle 16
										ENSMUSG00000039263	0.00138908	-0.739754	aminopeptidase-like 1
										ENSMUSG00000022559	5.74724e-07	-0.740326	F-box and leucine-rich repeat protein 6
										ENSMUSG00000029175	0.000262882	-0.74041	solute carrier family 35 member F6
										ENSMUSG00000029201	2.69768e-08	-0.740446	UDP-glucose dehydrogenase
										ENSMUSG00000034850	1.04826e-05	-0.740829	transmembrane protein 127
										ENSMUSG00000026965	7.37237e-07	-0.741569	anaphase promoting complex subunit 2
										ENSMUSG00000019087	4.19144e-14	-0.741987	ATPase H+ transporting lysosomal accessory protein 1
										ENSMUSG00000026672	0.0611947	-0.742087	optineurin
										ENSMUSG00000024423	9.19814e-14	-0.742524	impact RWD domain protein
										ENSMUSG00000024782	1.60985e-09	-0.742619	adenylate kinase 3
										ENSMUSG00000020133	3.51797e-08	-0.742731	RIKEN cDNA 2310011J03 gene
										ENSMUSG00000026150	0.0252126	-0.743471	mitochondrial fission factor
										ENSMUSG00000020802	0.0299772	-0.743807	ubiquitin-conjugating enzyme E2O
										ENSMUSG00000009907	9.89683e-08	-0.744189	vacuolar protein sorting 4B
										ENSMUSG00000020034	4.09028e-05	-0.744796	t-complex 11 (mouse) like 2
										ENSMUSG00000024454	1.2292e-06	-0.745027	histone deacetylase 3
										ENSMUSG00000024927	3.79822e-10	-0.745075	v-rel reticuloendotheliosis viral oncogene homolog A (avian)
										ENSMUSG00000025040	6.58935e-06	-0.746221	FUN14 domain containing 1
										ENSMUSG00000054408	1.01804e-06	-0.746447	signal peptidase complex subunit 3 homolog (S. cerevisiae)
										ENSMUSG00000057219	0.00138407	-0.746618	armadillo repeat containing 7
										ENSMUSG00000111204	0.0332439	-0.746741	hypothetical protein
										ENSMUSG00000020521	2.51379e-10	-0.748015	ring finger protein transmembrane 1
										ENSMUSG00000027787	7.31835e-14	-0.748263	NMD3 ribosome export adaptor
										ENSMUSG00000041974	0.0762162	-0.74884	scaffolding protein involved in DNA repair
										ENSMUSG00000080832	2.66936e-06	-0.74965	mannose-6-phosphate receptor pseudogene
										ENSMUSG00000061666	0.0445758	-0.750313	glycerophosphodiester phosphodiesterase domain containing 1
										ENSMUSG00000020917	0.00571471	-0.750588	ATP citrate lyase
										ENSMUSG00000027011	0.00218929	-0.751037	ubiquitin-conjugating enzyme E2E 3
										ENSMUSG00000031349	0.000275783	-0.751454	NAD(P) dependent steroid dehydrogenase-like
										ENSMUSG00000022507	0.000208212	-0.751639	RIKEN cDNA 1810013L24 gene
										ENSMUSG00000034449	0.011467	-0.751777	dehydrogenase/reductase (SDR family) member 11
										ENSMUSG00000074415	0.0459346	-0.75247	RIKEN cDNA 2610203C20 gene
										ENSMUSG00000036620	1.14862e-05	-0.753502	mannoside acetylglucosaminyltransferase 4 isoenzyme B
										ENSMUSG00000029919	0.012102	-0.75369	hematopoietic prostaglandin D synthase
										ENSMUSG00000018340	2.10099e-06	-0.754095	annexin A6
										ENSMUSG00000028668	3.21911e-12	-0.754236	elongin A
										ENSMUSG00000003269	1.40085e-05	-0.754508	cytohesin 2
										ENSMUSG00000022324	0.0074487	-0.754829	matrilin 2
										ENSMUSG00000070699	0.0144987	-0.75484	seryl-aminoacyl-tRNA synthetase 2
										ENSMUSG00000029994	1.3759e-05	-0.755615	annexin A4
										ENSMUSG00000032977	4.42502e-06	-0.755906	family with sequence similarity 207 member A
										ENSMUSG00000021982	0.00168101	-0.757529	cytidine and dCMP deaminase domain containing 1
										ENSMUSG00000058793	0.0392608	-0.758868	CDP-diacylglycerol synthase (phosphatidate cytidylyltransferase) 2
										ENSMUSG00000026342	3.19402e-07	-0.759337	solute carrier family 35 member F5
[truncated: 816 more rows]
